# Supplementary material for: Impact of Psychological Stress and Spontaneous Tumour Regression on the Hippocampal Proteome in a Mouse Model of Breast Cancer
Source: J Neurochem. 2025 Apr 2;169(4):e70052. doi: 10.1111/jnc.70052 (PMC11963485; doi:10.1111/jnc.70052)
Supplement: Supplementary file 1 — Data S1. [file JNC-169-0-s001.xlsx]

## Sheet: CANTumor Vs Ctrl
Gene Name	Alternate Gene Names	Mean LFQ intensity Ctrl	Mean LFQ intensity CANTumour	CANTumour Vs Ctrl	Fold Change	Effect Size	p-Value	Adjusted p-Value
O54724	Cavin1 Ptrf	0	3.21073e+06	Upregulated	2.68216	1.4234	0.000315134	0.00782933
P12815	Pdcd6 Alg2	7682400	12389000	Upregulated	1.4481	0.53416	0.00111027	0.017155
P62858	Rps28	4.17393e+06	1.19007e+07	Upregulated	2.64895	1.40542	0.00163518	0.0216347
Q08331	Calb2	2.96583e+07	4.86847e+07	Upregulated	1.46903	0.554868	0.000378679	0.00900773
Q8K298	Anln	0	1854700	Upregulated	1.86332	0.897873	0.00150776	0.0203093
Q8QZR5	Gpt Gpt1	0	2559800	Upregulated	1.83818	0.878275	5.1034e-05	0.00230177
Q91YS8	Camk1	0	3.22463e+06	Upregulated	3.28816	1.71728	0.0022614	0.0264737
Q99JI4	Psmd6	4677700	7498900	Upregulated	1.4372	0.523261	0.000209527	0.00633112
E9Q2E4	Hectd4	1.22713e+07	0	Downregulated	0.0947678	-3.39946	0.00291153	0.0314501
O08663	Metap2 Mnpep P67eif2	709967	0	Downregulated	0.34549	-1.53328	0.000260529	0.00718707
O88587	Comt Comt1	4.99153e+06	3105700	Downregulated	0.562565	-0.829908	0.00232997	0.0269939
O88653	Lamtor3 Map2k1ip1 Mapbp Mapksp1	2.01663e+07	3.65067e+06	Downregulated	0.127358	-2.97303	0.00211485	0.0250201
P00405	Mtco2 COII COX2 mt-Co2	3.22523e+07	16046000	Downregulated	0.445849	-1.16537	4.86126e-07	0.000108698
P02802	Mt1	5.78227e+06	680133	Downregulated	0.313715	-1.67247	6.36283e-09	1.42273e-05
P03921	Mtnd5 mt-Nd5 Nd5	6437300	770767	Downregulated	0.166169	-2.58927	5.50346e-06	0.000535032
P05202	Got2 Got-2	5.95513e+07	3.92267e+07	Downregulated	0.589705	-0.761934	2.39605e-08	1.43465e-05
P07309	Ttr	4686800	0	Downregulated	0.212682	-2.23323	0.000227416	0.00660393
P10518	Alad Lv	4759400	2.83423e+06	Downregulated	0.533246	-0.907126	2.297e-06	0.000302124
P12849	Prkar1b	2.74567e+06	1.94063e+06	Downregulated	0.636787	-0.651116	0.00181862	0.0229236
P14094	Atp1b1 Atp4b	2.74643e+08	2.15217e+08	Downregulated	0.701747	-0.510976	9.8853e-07	0.000174219
P15116	Cdh2	1.05967e+07	8.38983e+06	Downregulated	0.704015	-0.506322	0.00223897	0.0263492
P19783	Cox4i1 Cox4 Cox4a	29072000	1.98497e+07	Downregulated	0.611682	-0.709147	3.98666e-07	0.000108698
P36536	Sar1a Sara Sara1	15319000	1.04324e+07	Downregulated	0.605484	-0.723838	0.00328395	0.0333031
P40240	Cd9	9.34323e+06	4.07773e+06	Downregulated	0.371014	-1.43045	0.000528816	0.010464
P43006	Slc1a2 Eaat2 Glt1	3.53643e+08	2.48783e+08	Downregulated	0.630146	-0.666241	2.08339e-07	6.65494e-05
P43024	Cox6a1 Cox6al	52155000	9358000	Downregulated	0.0566611	-4.1415	0.00340044	0.0337928
P46097	Syt2	3.58443e+07	17639000	Downregulated	0.444894	-1.16847	0.00110924	0.017155
P48771	Cox7a2 Cox7a3 Cox7al	2.97143e+07	22969000	Downregulated	0.69317	-0.528719	4.28388e-06	0.000435398
P48962	Slc25a4 Aac1 Anc1 Ant1	5.21403e+08	396600000	Downregulated	0.681935	-0.552293	1.02368e-06	0.000174219
P49312	Hnrnpa1 Fli-2 Hnrpa1 Tis	29033000	22791000	Downregulated	0.700811	-0.512902	0.000293706	0.00754859
P50114	S100b	3.70407e+07	2.26003e+07	Downregulated	0.545687	-0.873855	0.000336968	0.00818979
P51859	Hdgf Tdrm1	9.81523e+06	7.26303e+06	Downregulated	0.661824	-0.595482	1.05702e-05	0.000815003
P55066	Ncan Cspg3	2.02247e+07	15252000	Downregulated	0.675782	-0.56537	6.1266e-06	0.000536791
P55258	Rab8a Mel Rab8	4.60703e+06	3.64627e+06	Downregulated	0.706757	-0.500715	0.004269	0.0389165
P56564	Slc1a3 Eaat1 Gmt1	121620000	86710000	Downregulated	0.638882	-0.646379	3.90159e-06	0.000429009
P56565	S100a1	4.89063e+06	1.48963e+06	Downregulated	0.459811	-1.12089	0.00556573	0.0457536
P57722	Pcbp3	1.53393e+06	412133	Downregulated	0.698246	-0.518194	7.15152e-05	0.00296126
P60761	Nrgn	4.63727e+07	7771700	Downregulated	0.150409	-2.73303	2.02273e-06	0.000282677
P60766	Cdc42	32159000	2.35437e+07	Downregulated	0.650203	-0.621038	0.00196156	0.0242324
P61329	Fgf12 Fhf1	1.27304e+07	0	Downregulated	0.113559	-3.13848	5.88091e-06	0.000536791
P61514	Rpl37a	2364100	939773	Downregulated	0.381232	-1.39126	0.00564395	0.0462266
P61982	Ywhag	504160000	333670000	Downregulated	0.584921	-0.773687	0.000269997	0.00718707
P62267	Rps23	4.68627e+06	2.39593e+06	Downregulated	0.458815	-1.12401	1.09082e-06	0.000174219
P62305	Snrpe	4.55787e+06	2.74537e+06	Downregulated	0.528105	-0.921103	0.00114855	0.0173524
P62812	Gabra1 Gabra-1	5858200	4.53037e+06	Downregulated	0.695049	-0.524813	0.00126335	0.018463
P63141	Kcna2	7711100	5384200	Downregulated	0.620809	-0.687778	0.00182487	0.0229236
P68181	Prkacb Pkacb	8153600	4917700	Downregulated	0.538987	-0.891679	0.000654475	0.0118976
P84078	Arf1	163150000	114510000	Downregulated	0.627605	-0.672071	6.24175e-06	0.000536791
P97372	Psme2 Pa28b1	4.08473e+06	1.19737e+06	Downregulated	0.297827	-1.74745	0.00073518	0.0129438
P97441	Slc30a3 Znt3	5.26993e+06	0	Downregulated	0.217674	-2.19976	0.00174688	0.0224484
P97822	Anp32e Cpd1	6.13393e+06	4.21393e+06	Downregulated	0.615128	-0.701041	0.000593219	0.0114348
P97825	Jpt1 Hn1	5811300	0	Downregulated	0.205799	-2.28069	2.56646e-08	1.43465e-05
P99028	Uqcrh	8.69397e+07	6.16947e+07	Downregulated	0.635338	-0.654404	4.79113e-07	0.000108698
Q3UHB1	Nt5dc3 Gnn	9.41157e+06	5.68813e+06	Downregulated	0.541564	-0.884797	4.02916e-06	0.000429009
Q3UQ44	Iqgap2	2.98983e+06	0	Downregulated	0.450429	-1.15063	0.00245462	0.0280027
Q56A07	Scn2b Gm183	8487200	6.11403e+06	Downregulated	0.648879	-0.623978	0.00385498	0.036461
Q60771	Cldn11 Osp Otm	4.92743e+07	2.85957e+07	Downregulated	0.520294	-0.942601	2.94816e-05	0.00169028
Q60829	Ppp1r1b	2.57397e+06	0	Downregulated	0.354888	-1.49456	0.00467292	0.041299
Q60930	Vdac2 Vdac6	9.18847e+06	6.95583e+06	Downregulated	0.678405	-0.559781	1.71598e-05	0.00116271
Q60932	Vdac1 Vdac5	2.92107e+07	1.71073e+07	Downregulated	0.524558	-0.930827	5.79325e-07	0.000117761
Q61207	Psap Sgp1	1.64033e+07	11551000	Downregulated	0.635603	-0.653802	0.000864186	0.014864
Q63810	Ppp3r1 Cnb	1.82363e+08	1.42157e+08	Downregulated	0.696794	-0.521197	0.00337802	0.0337199
Q64213	Sf1 Zfm1 Zfp162	3.24247e+06	806233	Downregulated	0.427532	-1.2259	0.00470285	0.0413601
Q64516	Gk Gyk	2161700	0	Downregulated	0.588331	-0.765301	0.00165279	0.0217391
Q64520	Guk1 Gmk	8736200	6.74683e+06	Downregulated	0.688034	-0.539449	0.00397677	0.0371027
Q6PGE7	Slc6a7	3.65397e+06	0	Downregulated	0.280196	-1.83549	0.000507135	0.0102158
Q6ZWM4	Lsm8	5.02993e+06	3486900	Downregulated	0.613453	-0.704975	0.000722534	0.0128221
Q7TT37	Elp1 Ikap Ikbkap	2.55877e+06	0	Downregulated	0.467914	-1.09568	0.00138594	0.0196136
Q80TR1	Adgrl1 Kiaa0821 Lec2 Lphn1	3.39633e+06	2503500	Downregulated	0.663887	-0.59099	0.000496838	0.0100994
Q8BG05	Hnrnpa3 Hnrpa3	5.93943e+07	4.36383e+07	Downregulated	0.65804	-0.603752	3.50454e-05	0.00191126
Q8BGD5	Cpt1c	1.45437e+06	0	Downregulated	0.606379	-0.721708	0.000910919	0.0152001
Q8BGH2	Samm50	2798600	780767	Downregulated	0.587244	-0.767968	0.000455656	0.00968363
Q8BGZ1	Hpcal4	2.12987e+07	1.52043e+07	Downregulated	0.639829	-0.644242	0.000966141	0.0157293
Q8BH59	Slc25a12	1.64503e+07	1.12553e+07	Downregulated	0.612658	-0.706846	1.19163e-06	0.000177632
Q8BMF3	Me3	6.79833e+06	4.12223e+06	Downregulated	0.532419	-0.909366	0.00113506	0.0172652
Q8BQP9	Rgs7bp D13Bwg1146e R7bp	4876400	0	Downregulated	0.161648	-2.62907	0.000649113	0.0118976
Q8BTX9	Hsdl1	6729300	5.07157e+06	Downregulated	0.676578	-0.563671	0.00136486	0.0196136
Q8C0C7	Farsa Farsla	7.48903e+06	5.63627e+06	Downregulated	0.675124	-0.566775	0.00138237	0.0196136
Q8K2C9	Hacd3 Ptplad1	5102700	1.82423e+06	Downregulated	0.354914	-1.49446	0.00503128	0.0429387
Q8R404	Micos13 Mic13 Qil1	1.65517e+07	10827700	Downregulated	0.586457	-0.769903	0.000418577	0.00935939
Q8R5M8	Cadm1 Igsf4 Necl2 Ra175 Syncam SynCam1 Tslc1	1.98647e+07	14108000	Downregulated	0.632287	-0.661348	0.00334613	0.0335513
Q8VEM8	Slc25a3	4.10783e+07	2.69503e+07	Downregulated	0.58735	-0.767707	1.48701e-07	5.54159e-05
Q91VN4	Chchd6 Mic25	4.85493e+06	2.47383e+06	Downregulated	0.435448	-1.19943	0.000326623	0.0080256
Q91WS0	Cisd1 D10Ertd214e Zcd1	15255000	1.07373e+07	Downregulated	0.631053	-0.664166	0.000263882	0.00718707
Q91XV3	Basp1 Nap22	3.60887e+08	2.79663e+08	Downregulated	0.693033	-0.529004	3.86096e-05	0.00191847
Q920N7	Syt12	5.59133e+06	1.23473e+06	Downregulated	0.226207	-2.14429	0.00192799	0.0239499
Q99KE1	Me2	2.09227e+06	0	Downregulated	0.444472	-1.16983	0.00203901	0.0247785
Q99LT0	Dpy30	15768000	2.55487e+06	Downregulated	0.153617	-2.70259	0.00148712	0.0203093
Q9CPQ1	Cox6c	1.70543e+07	1.14483e+07	Downregulated	0.602516	-0.730928	3.8417e-05	0.00191847
Q9CPU4	Mgst3	1.10267e+07	5354800	Downregulated	0.434549	-1.20241	1.42946e-07	5.54159e-05
Q9CQH3	Ndufb5	6720900	0	Downregulated	0.180151	-2.47272	0.00273806	0.0300927
Q9CQQ7	Atp5pb Atp5f1	2.23347e+07	1.27917e+07	Downregulated	0.513636	-0.961183	2.09318e-05	0.00137658
Q9CQZ1	Hsbp1	4032500	0	Downregulated	0.374506	-1.41694	0.00368436	0.0359579
Q9CR62	Slc25a11	1.24423e+07	6267700	Downregulated	0.450653	-1.14991	1.96302e-08	1.43465e-05
Q9CRY7	Gdpd1 Gde4	4.38353e+06	3.43947e+06	Downregulated	0.703497	-0.507383	0.00494881	0.0425643
Q9CXZ1	Ndufs4	24200000	1.22171e+07	Downregulated	0.446457	-1.16341	0.000261506	0.00718707
Q9CY58	Serbp1 Pairbp1	7.54257e+06	3229400	Downregulated	0.372948	-1.42295	0.000212579	0.0063377
Q9CZT8	Rab3b	1.27417e+07	9764300	Downregulated	0.685143	-0.545523	0.000674648	0.0120681
Q9CZW4	Acsl3 Acs3 Facl3	3718500	907633	Downregulated	0.435257	-1.20006	0.00275521	0.0300927
Q9D0J8	Ptms	5.53107e+07	3.12783e+07	Downregulated	0.502027	-0.994163	0.000348425	0.00837718
Q9D0M3	Cyc1	20553000	1.58337e+07	Downregulated	0.688911	-0.537609	3.65649e-05	0.00191847
Q9D358	Acp1	6733100	4514000	Downregulated	0.599945	-0.737099	0.00208493	0.0249927
Q9D8B4	Ndufa11	1.10597e+07	8.15897e+06	Downregulated	0.660802	-0.597709	2.82345e-05	0.00166138
Q9DB27	Mcts1	3175100	2452800	Downregulated	0.693199	-0.528659	0.00103076	0.0162308
Q9DBS2	Tprg1l Fam79a Mover Tprgl	1.10437e+07	8709600	Downregulated	0.705151	-0.503995	0.00365805	0.0358745
Q9DCS9	Ndufb10	8671000	6378400	Downregulated	0.659084	-0.601466	2.35867e-05	0.00150686
Q9DCX2	Atp5pd Atp5h	24150000	1.40887e+07	Downregulated	0.523264	-0.93439	3.32355e-06	0.000407013
Q9DCZ4	Apoo Fam121b Mic23 Mic26	6785700	1.84143e+06	Downregulated	0.329664	-1.60093	0.00304204	0.0323905
Q9EQ80	Nif3l1	4.82023e+06	3.16213e+06	Downregulated	0.587049	-0.768446	4.23733e-05	0.00197389
Q9JKC6	Cend1 Bm88	3.82907e+07	2.81523e+07	Downregulated	0.658369	-0.603032	0.000108945	0.00392906
Q9QUP5	Hapln1 Crtl1	8.75437e+06	6686600	Downregulated	0.68293	-0.550191	9.33179e-05	0.00353659
Q9R0U0	Srsf10 Fusip1 Nssr Sfrs13a Srsf13a	2885100	0	Downregulated	0.351799	-1.50718	0.000650797	0.0118976
Q9WUL7	Arl3	8.06867e+06	5.03553e+06	Downregulated	0.551915	-0.857482	0.00012106	0.00429666
Q9Z2D6	Mecp2	5.34687e+06	3.49783e+06	Downregulated	0.590587	-0.759779	0.000192109	0.00605007
Q9Z2I0	Letm1	6.30937e+06	4.31677e+06	Downregulated	0.613981	-0.703735	3.72154e-05	0.00191847
Q9Z2W9	Gria3 Glur3 Kiaa4184	6.36553e+06	4.92893e+06	Downregulated	0.691117	-0.532999	0.000288396	0.00749829
A0A0A6YVU8	Adrm1b Gm9774	0	1117800	Non significant	1.09136	0.126126	0.700698	0.839186
A0A0U1RNF2	Lcmt1	4.04857e+06	4.05387e+06	Non significant	0.896067	-0.158322	0.185618	0.383234
P83882	Rpl36a Rpl44	4.46413e+06	6.19613e+06	Non significant	1.24392	0.314895	0.227812	0.431319
A0A571BF58	Neb	6.92833e+06	6.93727e+06	Non significant	0.891349	-0.165938	0.240273	0.446591
A2A432	Cul4b Kiaa0695	1373700	0	Non significant	0.568401	-0.81502	0.0939445	0.256171
A2A5R2	Arfgef2 Arfgep2 Big2	2098500	677200	Non significant	0.700612	-0.513312	0.0499733	0.174322
A2A699	Fam171a2	0	909433	Non significant	0.982455	-0.0255367	0.955877	0.978893
A2AAJ9	Obscn Gm878	1.13497e+08	113823000	Non significant	0.889487	-0.168954	0.938964	0.972002
A2ADY9	Ddi2	985067	1954800	Non significant	1.14587	0.196442	0.688827	0.830753
A2AGT5	Ckap5	5.27773e+06	5.64407e+06	Non significant	0.960111	-0.0587273	0.50151	0.702177
A2AJA9	Ajm1 Gm996	2297800	2.52687e+06	Non significant	1.01687	0.0241325	0.923226	0.964641
A2AJI0	Map7d1 Kiaa1187 Mtap7d1	2.76227e+06	2905800	Non significant	0.94054	-0.088439	0.452904	0.655041
A2ALS5	Rap1gap Kiaa0474 Rap1ga1	5.36907e+06	5.56027e+06	Non significant	0.927927	-0.107917	0.218666	0.422252
A2ALU4	Shroom2 Apxl	1.65963e+06	1.20277e+06	Non significant	0.781167	-0.356298	0.18415	0.381259
A2AN08	Ubr4 Kiaa0462 Zubr1	2432300	1.27633e+06	Non significant	0.752648	-0.409953	0.28963	0.500937
A2AP18	Plch2 Plcl4	3.52303e+06	3.38073e+06	Non significant	0.865002	-0.209224	0.261088	0.471942
A2AQ25	Skt Etl4 Kiaa1217	1.89333e+06	1335100	Non significant	0.817442	-0.290812	0.129209	0.305403
A2ASQ1	Agrn Agrin	1.59957e+06	1.14083e+06	Non significant	0.780043	-0.358375	0.234962	0.439277
A2ASS6	Ttn	3.70653e+06	4546300	Non significant	1.0285	0.0405476	0.961481	0.982332
A2AWA9	Rabgap1 Kiaa4104	5.21227e+06	4.97867e+06	Non significant	0.855847	-0.224575	0.0408623	0.153818
A2CG49	Kalrn	3.06597e+06	2.63993e+06	Non significant	0.779054	-0.360204	0.31259	0.520441
A2RSJ4	Bltp3b Kiaa0701 Ship164 Uhrf1bp1l	0	871500	Non significant	1.6754	0.744504	0.0873696	0.245009
A2RT62	Fbxl16	8.98177e+06	9.41037e+06	Non significant	0.937759	-0.0927109	0.209245	0.413092
A6H5Z3	Exoc6b Sec15b Sec15l2	2.30587e+06	1919300	Non significant	0.748725	-0.417492	0.0122578	0.0765876
A8DUK4	Hbb-bs Glna1 Hbb-bt Hbbt1 Hbbt2	1.28233e+09	1132100000	Non significant	0.789932	-0.3402	1.70312e-05	0.00116271
B0V2N1	Ptprs	9.59263e+06	8.38317e+06	Non significant	0.783973	-0.351123	0.00826956	0.0608775
B1AWN6	Scn2a Scn2a1	6.68423e+06	7.02283e+06	Non significant	0.938317	-0.0918519	0.249886	0.456975
B1AXV0	Frrs1l	4.74523e+06	4.54327e+06	Non significant	0.84096	-0.249891	0.215185	0.418791
B1AZP2	Dlgap4 Kiaa0964 Sapap4	5.25347e+06	5473200	Non significant	0.930904	-0.103296	0.374948	0.589728
B2RSH2	Gnai1 Gnai-1	38584000	3.58457e+07	Non significant	0.831494	-0.266222	0.0103142	0.0690668
B2RUJ5	Apba1 Mint1 mLin-10 X11	1.08127e+06	1.72967e+06	Non significant	1.12659	0.171963	0.349113	0.562404
B2RWC4	Lrrc73 Gm88	1.88377e+06	662633	Non significant	0.719864	-0.474203	0.0542205	0.18228
B9EJA2	Cttnbp2 Kiaa1758	4.32777e+06	4.93787e+06	Non significant	1.02153	0.0307359	0.624656	0.794179
B9EKR1	Ptprz1	4.30593e+07	49769000	Non significant	1.03442	0.0488167	0.534126	0.726906
C0HKE9	Hist1h2ap	2.02833e+08	2.16017e+08	Non significant	0.954128	-0.0677458	0.148711	0.334526
D3YVF0	Akap5 Akap150	1.23503e+07	1.42997e+07	Non significant	1.02836	0.0403408	0.712281	0.848788
D3YVV7	Nova2	3.31877e+06	3.58373e+06	Non significant	0.96734	-0.0479051	0.66952	0.823005
D3YWQ0	Dgki	1.95133e+06	2270800	Non significant	1.04809	0.0677677	0.579888	0.760341
D3YXJ0	Dgkh	2.88087e+06	0	Non significant	0.390432	-1.35686	0.0212273	0.106222
D3YXK2	Safb Safb1	1.22887e+06	2.69497e+06	Non significant	1.65081	0.723176	0.224195	0.42659
D3YZI9	Pgbd5	2.50727e+06	2.34627e+06	Non significant	0.841796	-0.248458	0.0204418	0.103646
D3YZP9	Ccdc6	2594800	3.80657e+06	Non significant	1.31021	0.389802	0.00198123	0.0243408
D3YZU1	Shank1	4.71737e+06	5.19513e+06	Non significant	0.985497	-0.0210759	0.778716	0.890189
D3YZZ5	Tmed7	3959800	3.72883e+06	Non significant	0.843818	-0.244997	0.0271485	0.120684
D3Z2H9	Tpm3-rs7	75056000	92347000	Non significant	1.10268	0.141012	0.0104524	0.0690668
D3Z3N4	Hnrnph3	3870300	5.94463e+06	Non significant	1.37996	0.464625	0.000133025	0.00457606
D3Z7P3	Gls Gls1 Kiaa0838	3.77513e+07	3.54063e+07	Non significant	0.840697	-0.250342	0.000627505	0.0117908
E9PUL5	Prrt2	19264000	20211000	Non significant	0.938041	-0.0922773	0.393466	0.603837
E9PWR4	Dip2c	978667	0	Non significant	0.960988	-0.0574095	0.84813	0.929462
E9PX29	Sptbn4 Spnb4	3.18777e+06	3.61073e+06	Non significant	1.00804	0.0115505	0.935454	0.971205
E9PY16	Adap1	4.97957e+06	5631200	Non significant	1.02505	0.0356896	0.763134	0.880553
E9Q0B6	Dnah6 Dnahc6	3.97887e+07	32811000	Non significant	0.725292	-0.463367	0.045961	0.164958
E9Q3L2	Pi4ka Pik4 Pik4ca	4.52837e+06	4.94493e+06	Non significant	0.976629	-0.0341177	0.626371	0.795654
E9Q3M9	Cracdl 2010300C02Rik	9.00627e+06	1.01927e+07	Non significant	1.0143	0.0204884	0.811846	0.907644
E9Q401	Ryr2	5.78733e+06	6.33223e+06	Non significant	0.981122	-0.0274955	0.685919	0.830753
E9Q6P5	Ttc7b	4.56663e+06	4.83557e+06	Non significant	0.948932	-0.0756234	0.375833	0.589728
E9Q7L0	Ogdhl	1.60367e+07	1.69437e+07	Non significant	0.946775	-0.0789064	0.114698	0.287171
E9Q8T7	Dnah1 Dhc7 Dnahc1	6.31563e+06	7.38357e+06	Non significant	1.04229	0.0597524	0.631829	0.797724
E9Q912	Rap1gds1	1.92467e+07	20760000	Non significant	0.966365	-0.0493597	0.547097	0.739159
F6SEU4	Syngap1	3.01407e+07	3.16233e+07	Non significant	0.94043	-0.0886079	0.0776187	0.227763
P62270	Rps18	6150100	7.04627e+06	Non significant	1.01254	0.0179753	0.887133	0.945036
F7BAB2	Tmem132b	4.72907e+06	6.20113e+06	Non significant	1.17357	0.230904	0.660382	0.816578
F8VPN4	Agl	5.11283e+06	5281200	Non significant	0.926264	-0.110505	0.217339	0.420963
F8VPU2	Farp1	5728700	6752900	Non significant	1.05531	0.0776618	0.224666	0.426808
F8VQC1	Srp72	4.00417e+06	4.16303e+06	Non significant	0.93629	-0.0949734	0.679785	0.827436
F8VQK3	Gucy1a2	3.36807e+06	2.05097e+06	Non significant	0.665619	-0.587231	0.0851946	0.240773
G3UXL2	Prps1l3	19171000	22166000	Non significant	1.03451	0.0489454	0.413105	0.618689
G3X972	Sec24c	2804400	3.73033e+06	Non significant	1.21347	0.279135	0.251339	0.458771
G5E829	Atp2b1	5.62177e+07	5.29703e+07	Non significant	0.843984	-0.244713	0.000601274	0.011491
G5E895	Akr1b10	7.16377e+06	7.11107e+06	Non significant	0.901248	-0.150004	0.369734	0.585084
G5E8G3	Opcml	26523000	26624000	Non significant	0.899341	-0.15306	0.0185301	0.098886
G5E8K5	Ank3	8.58653e+06	11277000	Non significant	1.17771	0.235982	0.0014659	0.0202711
H3BJD6	Ppp1r9a	3.68337e+06	4.11237e+06	Non significant	1.00098	0.00141739	0.992741	0.995571
I3ITR1	AK157302	0	1.64337e+06	Non significant	2.07959	1.0563	0.0210967	0.106005
O08529	Capn2	8505800	1.05053e+07	Non significant	1.10678	0.146365	0.137743	0.31654
O08532	Cacna2d1 Cacna2	9432900	9.95243e+06	Non significant	0.945486	-0.0808714	0.213671	0.417775
O08539	Bin1 Amphl Sh3p9	5.19883e+07	5.53307e+07	Non significant	0.953342	-0.068934	0.307875	0.516824
O08547	Sec22b Sec22l1	6.12607e+06	4.72183e+06	Non significant	0.687487	-0.540597	0.0221603	0.107718
O08553	Dpysl2 Crmp2 Ulip2	5.44967e+08	5.44837e+08	Non significant	0.895746	-0.158839	0.00610346	0.0490911
O08583	Alyref Aly Ref1 Refbp1 THOC4	3.85753e+06	3.30387e+06	Non significant	0.782046	-0.354674	0.78538	0.894149
O08585	Clta	4.19097e+07	5.17667e+07	Non significant	1.11216	0.153365	0.344304	0.557065
O08586	Pten Mmac1	2.94133e+06	3.37217e+06	Non significant	1.02604	0.0370928	0.923	0.964641
O08599	Stxbp1	2.83757e+08	2.67917e+08	Non significant	0.845605	-0.241945	0.00120261	0.0179269
O08677	Kng1 Kng	0	885300	Non significant	1.2761	0.351744	0.258293	0.468525
O08688	Capn5 Ncl3	3258100	3.66173e+06	Non significant	1.01498	0.0214555	0.881384	0.941471
O08709	Prdx6 Aop2 Ltw4 Prdx5	8.38983e+07	9.20857e+07	Non significant	0.982861	-0.0249402	0.691343	0.832568
O08749	Dld	5.84033e+07	60558000	Non significant	0.928093	-0.107658	0.127808	0.304344
O08756	Hsd17b10 Erab Hadh2	1.28837e+07	1.33753e+07	Non significant	0.928296	-0.107344	0.226426	0.429058
O08759	Ube3a	1.67717e+06	700733	Non significant	0.664742	-0.589134	0.130438	0.307294
O08788	Dctn1	1.32433e+07	1.53377e+07	Non significant	1.03744	0.0530346	0.332337	0.543604
O08795	Prkcsh	7.78207e+06	9.78847e+06	Non significant	1.1283	0.174156	0.0950211	0.257224
O08810	Eftud2 Snrp116	2.56527e+06	2237000	Non significant	0.782009	-0.354743	0.00920137	0.0640828
O08848	RO60 Ssa2 Trove2	2.23997e+06	0	Non significant	0.611569	-0.709413	0.0415048	0.154624
O08914	Faah Faah1	3.97433e+06	3.52267e+06	Non significant	0.795015	-0.330947	0.0403735	0.152492
O08915	Aip	2016900	3.89447e+06	Non significant	1.79024	0.840153	0.0934419	0.255423
O08917	Flot1	8034100	8.42053e+06	Non significant	0.939153	-0.0905674	0.258132	0.468525
O08919	Numbl Nbl	3.73083e+06	5.51507e+06	Non significant	1.35749	0.440947	0.0334711	0.137031
O08992	Sdcbp	3.37687e+06	3.78953e+06	Non significant	1.01273	0.0182433	0.872372	0.939596
O08997	Atox1	2.42803e+07	3.13077e+07	Non significant	1.15651	0.209776	0.0945442	0.256911
O09061	Psmb1	1.39373e+07	15428000	Non significant	0.994445	-0.00803671	0.921065	0.963653
O09117	Sypl1 Pphn Sypl	2323100	632267	Non significant	0.606709	-0.720924	0.122839	0.298228
O09131	Gsto1 Gstx Gtsttl	3.53737e+06	4554400	Non significant	1.14933	0.20079	0.0320242	0.133868
O09167	Rpl21	8.78567e+06	1.49537e+07	Non significant	2.30363	1.20391	0.152131	0.338719
O09172	Gclm Glclr	2.23577e+06	3425200	Non significant	1.3821	0.466861	0.0410627	0.153952
O35098	Dpysl4 Crmp3 Ulip4	17686000	1.87847e+07	Non significant	0.951132	-0.0722819	0.1973	0.399605
O35114	Scarb2	3.05677e+06	1665200	Non significant	0.672794	-0.571763	0.0420082	0.154971
O35127	Grcc10 C10	4.41117e+06	6.02927e+06	Non significant	1.22438	0.292053	0.0109892	0.0713202
O35129	Phb2 Bap Bcap37 Rea	1.40117e+07	1.27317e+07	Non significant	0.813865	-0.297139	5.81118e-05	0.00249881
O35136	Ncam2 Ocam Rncam	5.67477e+06	5.11223e+06	Non significant	0.80564	-0.311794	0.0354528	0.141558
O35143	Atp5if1 Atpi Atpif1 If1	1.02787e+07	1.19224e+07	Non significant	1.02613	0.037211	0.843659	0.926078
O35215	Ddt	1.56357e+07	1.92427e+07	Non significant	1.10333	0.141863	0.111275	0.281778
O35226	Psmd4 Mcb1	9668700	1.07651e+07	Non significant	1.00091	0.00131605	0.992302	0.995571
O35239	Ptpn9	1.48067e+06	1.76317e+06	Non significant	0.960422	-0.0582593	0.911222	0.960378
O35250	Exoc7 Exo70	3.07987e+06	3.60613e+06	Non significant	1.04869	0.068584	0.629501	0.797091
O35286	Dhx15 Ddx15 Deah9	0	1.65967e+06	Non significant	1.96761	0.976446	0.0155282	0.0901844
O35295	Purb	1.29467e+07	1.59817e+07	Non significant	1.10534	0.144494	0.126216	0.302854
O35326	Srsf5 Hrs Sfrs5	3.68593e+06	3529100	Non significant	0.858527	-0.220065	0.573137	0.756067
O35344	Kpna3 Qip2	4100100	4897700	Non significant	1.07569	0.10526	0.606345	0.780984
O35381	Anp32a Anp32 Lanp	2.16927e+07	2.70333e+07	Non significant	1.11562	0.157851	0.0232441	0.110008
O35382	Exoc4 Sec8 Sec8l1	4428200	5.08427e+06	Non significant	1.02395	0.0341486	0.681833	0.828576
O35405	Pld3 Sam9	8.42623e+06	7.33697e+06	Non significant	0.782961	-0.352987	0.00939124	0.0650073
O35449	Prrt1 Ng5	7372100	9.17283e+06	Non significant	1.11533	0.157476	0.818388	0.910406
O35459	Ech1	1949100	565433	Non significant	0.370246	-1.43344	0.00765055	0.0581826
O35465	Fkbp8 Fkbp38 Sam11	4.15353e+06	3.94577e+06	Non significant	0.849538	-0.235249	0.0696152	0.212308
O35495	Cdk14 Kiaa0834 Pftk1	1789300	0	Non significant	0.459857	-1.12074	0.0208472	0.105224
O35526	Stx1a	38267000	3.94407e+07	Non significant	0.922922	-0.115719	0.0595502	0.192977
O35551	Rabep1 Rab5ep Rabpt5 Rabpt5a	3.25787e+06	3842600	Non significant	1.0547	0.0768264	0.512726	0.710319
O35593	Psmd14 Pad1	6604900	7.07673e+06	Non significant	0.96627	-0.0495022	0.797881	0.901042
O35609	Scamp3	3.82793e+06	4412900	Non significant	1.02418	0.0344657	0.76936	0.884467
O35621	Pmm1	3432200	3.74853e+06	Non significant	0.976996	-0.0335753	0.713733	0.84979
O35633	Slc32a1 Vgat Viaat	1.36787e+07	1.61513e+07	Non significant	1.0552	0.077511	0.462596	0.663031
O35643	Ap1b1 Adtb1	2.70797e+07	24485000	Non significant	0.809638	-0.304651	0.000431843	0.0095604
O35658	C1qbp Gc1qbp	60739000	4.61267e+07	Non significant	0.668116	-0.581829	0.60125	0.775762
O35678	Mgll	8268400	9.32177e+06	Non significant	1.01065	0.0152798	0.798795	0.901163
O35681	Syt3	2990400	1214000	Non significant	0.539818	-0.889456	0.175188	0.369897
O35682	Myadm Mug	6.20013e+06	5462700	Non significant	0.79026	-0.339601	0.0593056	0.192603
O35685	Nudc	5.35627e+06	5.18977e+06	Non significant	0.865963	-0.207622	0.128741	0.304998
O35737	Hnrnph1 Hnrph Hnrph1	31990000	3.61237e+07	Non significant	1.01332	0.0190939	0.736073	0.863062
O35841	Api5	3559300	2497300	Non significant	0.634238	-0.656905	0.0643418	0.202917
O35857	Timm44 Mimt44 Tim44	3.27447e+06	3442400	Non significant	0.934227	-0.0981547	0.678678	0.826988
O35864	Cops5 Csn5 Jab1 Kic2	5.63707e+06	5645200	Non significant	0.896453	-0.1577	0.0851282	0.240773
O35874	Slc1a4 Asct1 Satt	0	1.31253e+06	Non significant	1.38029	0.464971	0.533369	0.726906
O35887	Calu	4.75673e+06	5.30173e+06	Non significant	0.997874	-0.00307072	0.984391	0.991747
O35927	Ctnnd2 Catnd2 Nprap	6586500	6341600	Non significant	0.860655	-0.216493	0.0201679	0.102489
O35954	Pitpnm1 Dres9 Mpt1 Nir2 Pitpnm	2.95623e+06	3.65237e+06	Non significant	1.10225	0.140452	0.264574	0.475345
O35963	Rab33b	2.26597e+06	2458600	Non significant	0.973934	-0.0381041	0.674597	0.826333
O54734	Ddost	1645800	1041200	Non significant	0.809002	-0.305785	0.00672314	0.0521977
O54774	Ap3d1 Ap3d	1.00719e+07	1.05867e+07	Non significant	0.942898	-0.0848262	0.186985	0.384282
O54781	Srpk2	981433	1.71037e+06	Non significant	1.05502	0.0772698	0.270826	0.480974
O54829	Rgs7	12164000	1.48917e+07	Non significant	1.09707	0.133654	0.0675152	0.20866
O54833	Csnk2a2	4.39733e+06	5.18543e+06	Non significant	1.05795	0.0812755	0.444085	0.646468
O54865	Gucy1b1 Gucy1b3	2.89703e+06	3.87243e+06	Non significant	1.19393	0.255722	0.0246764	0.113681
O54901	Cd200 Mox2	5.32157e+06	5.76913e+06	Non significant	0.970804	-0.0427478	0.935589	0.971205
O54916	Reps1	1.23533e+06	490500	Non significant	0.691	-0.533243	0.12877	0.304998
O54983	Crym	8.67333e+07	9.21933e+07	Non significant	0.952487	-0.0702294	0.22436	0.42659
O54984	Get3 Arsa Asna1	9333500	9.80613e+06	Non significant	0.941326	-0.0872339	0.404474	0.611911
O54988	Slk Kiaa0204 Stk2	4.29433e+06	4653400	Non significant	0.966699	-0.0488614	0.714674	0.850006
O54991	Cntnap1 Nrxn4	1.19637e+07	1.09397e+07	Non significant	0.820332	-0.28572	0.00525388	0.0443308
O55022	Pgrmc1 Pgrmc	7.94313e+06	10607900	Non significant	1.24571	0.316965	0.17251	0.364987
O55023	Impa1	19338000	23622000	Non significant	1.09434	0.130066	0.0194986	0.100923
O55029	Copb2	3.02373e+06	3927700	Non significant	1.16948	0.225871	0.0683156	0.210115
O55042	Snca Syn	2.43077e+08	3.00753e+08	Non significant	1.10928	0.149627	0.0200494	0.10212
O55091	Impact	8.36847e+06	1.02303e+07	Non significant	1.09661	0.133049	0.118424	0.29191
O55100	Syngr1	5.95213e+07	60110000	Non significant	0.904136	-0.145389	0.0691674	0.211861
O55106	Strn	4704000	5.84957e+06	Non significant	1.11668	0.159214	0.0910409	0.251628
O55125	Nipsnap1	32187000	3.37247e+07	Non significant	0.93168	-0.102093	0.285139	0.495816
O55126	Nipsnap2 Gbas	1.70483e+07	1.87237e+07	Non significant	0.979632	-0.0296877	0.759207	0.87776
O55131	Septin7 Cdc10 Sept7	82689000	8.50053e+07	Non significant	0.920851	-0.118961	0.0420696	0.154971
O55137	Acot1 Cte1	2.64733e+06	3.16393e+06	Non significant	1.29896	0.377361	0.613306	0.786335
O55142	Rpl35a	1.92583e+06	0	Non significant	0.673119	-0.571067	0.340152	0.551584
O55143	Atp2a2	27708000	26191000	Non significant	0.846398	-0.240593	0.00136984	0.0196136
O55234	Psmb5	1.13333e+07	1.12337e+07	Non significant	0.891516	-0.165668	0.134962	0.31337
O70133	Dhx9 Ddx9	4.99053e+06	5.50297e+06	Non significant	0.987652	-0.0179259	0.830335	0.918215
O70161	Pip5k1c Kiaa0589	11776000	13268000	Non significant	1.01216	0.0174391	0.853932	0.930064
O70172	Pip4k2a Pi5p4ka Pip5k2a	4.62523e+06	4.99277e+06	Non significant	0.971533	-0.0416652	0.764174	0.880647
O70194	Eif3d Eif3s7	2.94623e+06	3.41873e+06	Non significant	1.03661	0.0518781	0.687808	0.830753
O70251	Eef1b Eef1b2	15335000	1.70927e+07	Non significant	1.00167	0.00240807	0.980652	0.991747
O70252	Hmox2	909133	855700	Non significant	1.00632	0.00908763	0.981904	0.991747
O70310	Nmt1	4626200	4047300	Non significant	0.785975	-0.347444	0.0162873	0.0937311
O70318	Epb41l2 Epb4.1l2	14125000	1.74293e+07	Non significant	1.10555	0.14476	0.0164354	0.0940457
O70325	Gpx4	7.13747e+06	9428700	Non significant	1.17834	0.236761	0.423237	0.625898
O70378	Emc8 Cox4al Cox4nb Noc4	1.68633e+06	1819700	Non significant	0.935201	-0.0966516	0.860826	0.933466
O70435	Psma3	1.06627e+07	1.21957e+07	Non significant	1.02148	0.0306661	0.719001	0.851988
O70439	Stx7 Syn7	5.16387e+06	6672900	Non significant	1.15734	0.210809	0.0101345	0.0686692
O70443	Gnaz	1.35167e+07	1.33133e+07	Non significant	0.883646	-0.17846	0.0303771	0.130121
O70492	Snx3	5.43943e+06	8.85117e+06	Non significant	1.44735	0.533409	0.00690157	0.0533976
O70493	Snx12	7.07947e+06	8969300	Non significant	1.13034	0.176762	0.0429359	0.15687
O70503	Hsd17b12 Kik1	6206500	4.50593e+06	Non significant	0.656769	-0.606541	0.0334388	0.137031
O70589	Cask Lin-2	3.81127e+06	4.73527e+06	Non significant	1.1173	0.16002	0.150102	0.336145
O70591	Pfdn2 Pfd2	5102400	7190500	Non significant	1.26265	0.336454	0.00739927	0.0568549
O88342	Wdr1	5.17333e+07	5.80493e+07	Non significant	1.00507	0.0072989	0.892845	0.94886
O88343	Slc4a4 Nbc1 Nbce1	2.41663e+07	2.39193e+07	Non significant	0.88207	-0.181035	0.0791126	0.229256
O88441	Mtx2 MNCb-0780	1.55867e+07	13783000	Non significant	0.78199	-0.354778	0.0453146	0.163661
O88447	Klc1 Kns2	3565300	4.67953e+06	Non significant	1.16508	0.220429	0.374418	0.589576
O88448	Klc2	8.55987e+06	11051000	Non significant	1.15712	0.210534	0.0884179	0.24682
O88456	Capns1 Capn4	5.39243e+06	6.14337e+06	Non significant	1.02133	0.0304526	0.826395	0.914762
O88485	Dync1i1 Dnci1 Dncic1	12735000	1.43613e+07	Non significant	1.0094	0.0134914	0.872783	0.939596
O88487	Dync1i2 Dnci2 Dncic2	4.90977e+06	5424200	Non significant	0.986877	-0.0190571	0.919468	0.963416
O88531	Ppt1 Cln1 Ppt	4168500	5.12107e+06	Non significant	1.086	0.119024	0.462183	0.662887
O88532	Zfr	828000	453767	Non significant	0.955783	-0.0652449	0.668962	0.822772
O88543	Cops3 Csn3	10158800	11520000	Non significant	1.01551	0.0222057	0.633668	0.799143
O88544	Cops4 Csn4	1.17107e+07	1.39027e+07	Non significant	1.06237	0.0872827	0.419133	0.623955
O88545	Cops6 Csn6	11791000	1.34983e+07	Non significant	1.02772	0.0394492	0.62668	0.795654
O88569	Hnrnpa2b1 Hnrpa2b1	9.33727e+07	8.36603e+07	Non significant	0.800769	-0.320542	0.00124763	0.0183532
O88643	Pak1 Paka	1.42927e+07	16199000	Non significant	1.01533	0.0219482	0.741374	0.865455
O88685	Psmc3 Tbp1	7667400	8990400	Non significant	1.05359	0.0753203	0.38848	0.600306
O88696	Clpp	2.12407e+06	876500	Non significant	0.597659	-0.742607	0.066353	0.206797
O88704	Hcn1 Bcng1 Hac2	3.67147e+06	3.94277e+06	Non significant	0.958691	-0.060862	0.585352	0.764634
O88712	Ctbp1	3.05733e+07	2.72623e+07	Non significant	0.795852	-0.329427	0.00425642	0.0389165
O88737	Bsn Kiaa0434	17966000	2.06577e+07	Non significant	1.03038	0.043176	0.4099	0.61636
O88741	Gdap1	3.82217e+06	735267	Non significant	0.368164	-1.44158	0.0818208	0.234001
O88746	Tom1	4.13337e+06	4371400	Non significant	0.948044	-0.0769748	0.531113	0.725787
O88844	Idh1	1.14957e+07	14168000	Non significant	1.10355	0.142153	0.0496993	0.173637
O88910	Mpp3 Dlgh3	2023600	3.32173e+06	Non significant	1.44972	0.535772	0.232818	0.437096
O88935	Syn1 Syn-1	2.26353e+08	2.56347e+08	Non significant	1.01402	0.0200915	0.732471	0.860192
O88951	Lin7b Mals2 Veli2	1.21847e+06	1.64947e+06	Non significant	1.23422	0.303602	0.378162	0.590895
O88952	Lin7c Mals3 Veli3	8.20633e+06	14079000	Non significant	1.98741	0.990887	0.352253	0.564615
O88958	Gnpda1 Gnpi	1800800	2.54653e+06	Non significant	1.38196	0.466717	0.39627	0.605646
O88998	Olfm1 Noe1 Noel Noel1	7.96283e+06	8049400	Non significant	0.904955	-0.144082	0.166757	0.359219
O89023	Tpp1 Cln2	1.96397e+07	3.62567e+06	Non significant	0.114662	-3.12454	0.015373	0.0896926
O89053	Coro1a Coro1	3.55573e+07	4.15387e+07	Non significant	1.04658	0.065682	0.37685	0.590082
O89079	Cope Cope1	3.30753e+06	2.74767e+06	Non significant	0.752853	-0.409561	0.0188189	0.0990395
O89086	Rbm3	6997600	6526800	Non significant	0.834005	-0.261871	0.077293	0.227404
O89112	Lancl1 Gpr69a	1.21123e+07	1.31827e+07	Non significant	0.977105	-0.0334143	0.643238	0.804407
P00493	Hprt1 Hprt	1.50173e+07	1.61593e+07	Non significant	0.96436	-0.0523561	0.582238	0.7615
P00920	Ca2 Car2	7.11853e+07	7.09017e+07	Non significant	0.8927	-0.163753	0.0716235	0.216927
P01027	C3	1.41713e+06	1.69403e+06	Non significant	1.07271	0.101267	0.774721	0.887437
P01831	Thy1 Thy-1	9.69353e+07	9.64603e+07	Non significant	0.891927	-0.165002	0.0283622	0.124838
P01837	Igkc	1.1905e+06	0	Non significant	1.07248	0.100951	0.81106	0.907219
P01872	Ighm Igh-6	285140	1481500	Non significant	2.4368	1.28499	0.0396426	0.151782
P01942	Hba Hba-a1	8.54657e+08	787110000	Non significant	0.824307	-0.278746	0.000593107	0.0114348
P03930	Mtatp8 Atp8 mt-Atp8	15572000	1.34817e+07	Non significant	0.786567	-0.346358	0.0417323	0.154624
P03995	Gfap	7.63773e+07	87528000	Non significant	1.02652	0.0377677	0.503577	0.704189
P04370	Mbp Shi	1.12753e+09	1.0321e+09	Non significant	0.820511	-0.285405	0.00875571	0.0625299
P04925	Prnp Prn-p Prp	4147600	3.21233e+06	Non significant	0.693331	-0.528383	0.0250981	0.113888
P05063	Aldoc Aldo3 Scrg2	2.78467e+08	3.25187e+08	Non significant	1.04596	0.0648268	0.188393	0.38577
P05064	Aldoa Aldo1	6.01223e+08	6.56863e+08	Non significant	0.979242	-0.0302629	0.600574	0.775337
P05132	Prkaca Pkaca	1.42097e+07	17912000	Non significant	1.13223	0.179163	0.0285978	0.125628
P05201	Got1	1.24873e+08	1.51357e+08	Non significant	1.08635	0.119487	0.0324574	0.134775
P05480	Src	3.48103e+06	4.22103e+06	Non significant	1.08673	0.119997	0.408169	0.615418
P05532	Kit Sl	0	0	Non significant	0.855314	-0.225473	0.572277	0.756067
P06151	Ldha Ldh-1 Ldh1	1.85327e+08	1.79783e+08	Non significant	0.872611	-0.19659	0.0652713	0.204407
P06728	Apoa4	0	874767	Non significant	1.50008	0.58504	0.222026	0.425771
P06745	Gpi Gpi1	1.05563e+08	114060000	Non significant	0.967917	-0.0470455	0.359469	0.572081
P06801	Me1 Mod-1 Mod1	1.12197e+07	1.04975e+07	Non significant	0.836842	-0.256972	0.0189354	0.0991023
P06837	Gap43 Basp2	1.0326e+08	8.94117e+07	Non significant	0.776612	-0.364734	0.00493752	0.0425643
P07310	Ckm Ckmm	0	0	Non significant	0.9233	-0.115129	0.772485	0.885782
P07356	Anxa2 Anx2 Cal1h	2.56333e+06	712467	Non significant	0.504846	-0.986084	0.0575856	0.188523
P07724	Alb Alb-1 Alb1	167620000	166470000	Non significant	0.889688	-0.168629	0.00146866	0.0202711
P07901	Hsp90aa1 Hsp86 Hsp86-1 Hspca	9.53437e+07	98214000	Non significant	0.922878	-0.115789	0.0361035	0.143388
P08003	Pdia4 Cai Erp72	5.77833e+06	6.08907e+06	Non significant	0.953465	-0.0687485	0.600134	0.775216
P08030	Aprt	5.79323e+06	5125700	Non significant	0.792488	-0.335539	0.0435649	0.158135
P08113	Hsp90b1 Grp94 Tra-1 Tra1	1.83307e+07	2.09487e+07	Non significant	1.02161	0.0308468	0.636946	0.800812
P08226	Apoe	1.58823e+07	19686000	Non significant	1.11077	0.151558	0.0178091	0.0982988
P08228	Sod1	2.06203e+08	2.07613e+08	Non significant	0.902553	-0.147916	0.0295278	0.128448
P08249	Mdh2 Mor1	390510000	413040000	Non significant	0.947618	-0.0776218	0.133488	0.311278
P08414	Camk4	4.01007e+06	5.87643e+06	Non significant	1.30792	0.387275	0.00458571	0.0411239
P08551	Nefl Nf68 Nfl	6.25197e+07	7.10477e+07	Non significant	1.01799	0.0257179	0.580672	0.760341
P08553	Nefm Nef3 Nfm	8.87863e+07	1.01462e+08	Non significant	1.02331	0.0332427	0.524693	0.722422
P08752	Gnai2 Gnai-2	1.63527e+07	1.59197e+07	Non significant	0.872204	-0.197262	0.00344351	0.0340695
P09103	P4hb Pdia1	2.65647e+07	2.78207e+07	Non significant	0.938182	-0.0920602	0.407214	0.614768
P09240	Cck	799800	924667	Non significant	0.676719	-0.563372	0.273278	0.482661
P09405	Ncl Nuc	1.79747e+07	21016000	Non significant	1.04718	0.0665052	0.452154	0.655041
P09411	Pgk1 Pgk-1	3.16677e+08	336620000	Non significant	0.952499	-0.0702106	0.143888	0.326965
P09528	Fth1 Fth	0	970133	Non significant	1.97621	0.982739	0.0544053	0.18228
P09671	Sod2 Sod-2	6.48073e+07	6.83097e+07	Non significant	0.942601	-0.0852813	0.271174	0.480974
P0C027	Nudt10 Dipp3a	3.44587e+06	4214100	Non significant	1.09449	0.130256	0.230725	0.434431
Q3THW5	H2az2 H2afv H2av	2.02117e+07	9051900	Non significant	0.300627	-1.73396	0.0300585	0.129501
P0C192	Lrrc4b Lrig4	1.21797e+06	1210100	Non significant	1.09085	0.125451	0.663141	0.818765
P0C7L0	Wipf3 Cr16	1.14897e+07	1.38697e+07	Non significant	1.08125	0.112704	0.0723073	0.218485
P0DP28	Calm3 Cam3 Camc	8.86457e+08	7.97907e+08	Non significant	0.805453	-0.312127	0.00061154	0.0115882
P10126	Eef1a1 Eef1a	2.66557e+08	2.71877e+08	Non significant	0.913461	-0.130585	0.0570003	0.187706
P10605	Ctsb	8.20413e+06	9044700	Non significant	0.986451	-0.0196808	0.824567	0.914096
P10630	Eif4a2 Ddx2b	33336000	3.78927e+07	Non significant	1.01733	0.0247875	0.668535	0.822772
P10637	Mapt Mtapt Tau	77262000	8.57867e+07	Non significant	0.994332	-0.00820106	0.884956	0.943166
P10639	Txn Txn1	2.70813e+07	2.53207e+07	Non significant	0.837638	-0.255601	0.00865143	0.062402
P10649	Gstm1	1.03692e+08	1.10673e+08	Non significant	0.956573	-0.0640538	0.164166	0.355693
P10852	Slc3a2 Mdu1	2.87943e+07	2.79793e+07	Non significant	0.870299	-0.200417	0.00152145	0.020371
P10922	H1-0 H1f0 H1fv	1.89203e+06	2.58767e+06	Non significant	1.25718	0.330187	0.141383	0.322635
P11031	Sub1 Pc4 Rpo2tc1	8.28387e+06	5919400	Non significant	0.643918	-0.635051	0.0182881	0.0987984
P11352	Gpx1	4969200	4689100	Non significant	0.850428	-0.23374	0.14754	0.333569
P11404	Fabp3 Fabph1	4.76987e+06	4.61323e+06	Non significant	0.86537	-0.208612	0.566615	0.751453
P11438	Lamp1 Lamp-1	1.68457e+06	2859800	Non significant	1.279	0.355022	0.367644	0.582214
P11499	Hsp90ab1 Hsp84 Hsp84-1 Hspcb	2.28437e+08	2.58077e+08	Non significant	1.01214	0.0174029	0.705164	0.84273
P11627	L1cam Caml1	6297200	7.08937e+06	Non significant	1.01246	0.01786	0.854061	0.930064
P11679	Krt8 Krt2-8	1.81247e+06	3.36233e+06	Non significant	1.6535	0.725527	0.170914	0.364313
P11798	Camk2a	439510000	4.55503e+08	Non significant	0.928373	-0.107223	0.0645955	0.203144
P11881	Itpr1 Insp3r Pcd6 Pcp1	2.56367e+06	1.36453e+06	Non significant	0.478683	-1.06286	0.163366	0.355336
P11983	Tcp1 Cct1 Ccta	3.49933e+07	3.78143e+07	Non significant	0.969964	-0.0439965	0.624398	0.794179
P12023	App A4 AD1	4.82603e+06	6140400	Non significant	1.14089	0.190166	0.276327	0.486464
P12367	Prkar2a	9.59563e+06	9328400	Non significant	0.870638	-0.199855	0.00869641	0.0625247
P12382	Pfkl Pfk-l Pfkb	3.03823e+07	3.21047e+07	Non significant	0.94656	-0.0792338	0.260539	0.471332
P12658	Calb1	7.60693e+06	6.85657e+06	Non significant	0.81373	-0.297378	0.0656497	0.205304
P12787	Cox5a	81878000	98905000	Non significant	1.08257	0.114461	0.16403	0.355693
P12960	Cntn1	4.99307e+07	4.94927e+07	Non significant	0.888242	-0.170975	0.00982071	0.066745
P12961	Scg5 Sgne-1 Sgne1	2.77393e+06	3.36127e+06	Non significant	1.07841	0.108907	0.391159	0.602779
P12970	Rpl7a Surf-3 Surf3	5825400	8.22723e+06	Non significant	1.26523	0.339397	7.9073e-05	0.00321468
P13020	Gsn Gsb	6.14677e+06	6.53433e+06	Non significant	0.946406	-0.0794692	0.526376	0.723848
P13595	Ncam1 Ncam	7.61437e+07	7.34847e+07	Non significant	0.864722	-0.209691	0.00407952	0.0376934
P13707	Gpd1 Gdc-1 Gdc1 Kiaa4010	1.77737e+07	18942000	Non significant	0.954563	-0.0670872	0.21891	0.422252
P14106	C1qb	4843300	6.12527e+06	Non significant	1.1276	0.173261	0.121095	0.295923
P14115	Rpl27a	6.77603e+06	8584400	Non significant	1.13669	0.184843	0.0749582	0.221995
P14131	Rps16	5.51237e+06	6.13953e+06	Non significant	0.998865	-0.00163863	0.98465	0.991747
P14148	Rpl7	7.90437e+06	8.09703e+06	Non significant	0.89938	-0.152997	0.309062	0.517417
P14152	Mdh1 Mor2	2.03473e+08	2.35847e+08	Non significant	1.03815	0.0540081	0.296359	0.50662
P14206	Rpsa Lamr1 P40-8	2.25447e+07	27604000	Non significant	1.09701	0.133578	0.0573795	0.188329
P14211	Calr	1.88897e+07	19937000	Non significant	0.946031	-0.0800413	0.232048	0.436017
P14231	Atp1b2	7.68793e+07	6.91383e+07	Non significant	0.805743	-0.311608	0.00383721	0.036461
P14576	Srp54	2.34633e+06	1040500	Non significant	0.630634	-0.665126	0.371195	0.586981
P14685	Psmd3 P91a Tstap91a	6020300	6351800	Non significant	0.946828	-0.0788254	0.352167	0.564615
P14733	Lmnb1	6.85243e+06	7.55627e+06	Non significant	0.993277	-0.00973236	0.916139	0.962183
P14824	Anxa6 Anx6	17101000	2.01583e+07	Non significant	1.05589	0.07846	0.240086	0.446591
P14869	Rplp0 Arbp	1.84573e+07	1.83327e+07	Non significant	0.88829	-0.170897	0.10082	0.265291
P14873	Map1b Mtap1b Mtap5	45808000	5.12363e+07	Non significant	1.0018	0.00259633	0.9549	0.978893
P15105	Glul Glns	2.49773e+08	281610000	Non significant	1.01012	0.0145228	0.792226	0.897829
P15209	Ntrk2 Trkb	3.88273e+06	3.84823e+06	Non significant	0.892708	-0.16374	0.325196	0.535842
P15327	Bpgm	2880500	2313500	Non significant	0.844725	-0.243446	0.389973	0.601414
P15508	Sptb Spnb-1 Spnb1 Sptb1	8.06443e+06	9.62773e+06	Non significant	1.06967	0.0971612	0.161606	0.352882
P15532	Nme1 Nm23	9.84147e+07	112120000	Non significant	1.02049	0.029265	0.500137	0.700694
P16014	Chgb Scg-1 Scg1	4.07277e+06	3.62123e+06	Non significant	0.793372	-0.333931	0.0675626	0.20866
P16045	Lgals1 Gbp	1.21857e+07	14834000	Non significant	1.0914	0.126178	0.149791	0.336145
P16054	Prkce Pkce Pkcea	12693000	1.48557e+07	Non significant	1.04758	0.0670607	0.284439	0.495816
P16125	Ldhb Ldh-2 Ldh2	132720000	151650000	Non significant	1.02498	0.0356026	0.654226	0.81298
P16330	Cnp Cnp1	1.68713e+08	1.40143e+08	Non significant	0.744091	-0.426449	7.66103e-06	0.000611788
P16332	Mmut Mut	3.58887e+06	3441000	Non significant	0.84235	-0.247508	0.258382	0.468525
P16388	Kcna1	844900	0	Non significant	1.17567	0.233488	0.729195	0.859064
P16460	Ass1 Ass	5.88257e+06	7211600	Non significant	1.09629	0.132624	0.126776	0.302854
P16546	Sptan1 Spna2 Spta2	1.57243e+08	1.61537e+08	Non significant	0.920427	-0.119624	0.0154034	0.0896926
P16858	Gapdh Gapd	1.14247e+09	1.20423e+09	Non significant	0.944426	-0.0824905	0.18306	0.379705
P17156	Hspa2 Hcp70.2 Hsp70-2	12086000	1.45033e+07	Non significant	1.07593	0.105583	0.0909821	0.251628
P17182	Eno1 Eno-1	4.23953e+08	4.37963e+08	Non significant	0.925103	-0.112315	0.0903119	0.250854
P17183	Eno2 Eno-2	181810000	187310000	Non significant	0.921682	-0.117659	0.148525	0.334515
P17225	Ptbp1 Ptb	1.13333e+06	0	Non significant	0.94744	-0.0778942	0.815204	0.908818
P17426	Ap2a1 Adtaa Clapa1	7.72993e+07	8.58667e+07	Non significant	0.995014	-0.00721129	0.884345	0.942964
P17427	Ap2a2 Adtab	4.57373e+07	5.18717e+07	Non significant	1.01582	0.0226383	0.587859	0.766361
P17563	Selenbp1 Lpsb	3.24783e+06	3472900	Non significant	0.954404	-0.0673286	0.763298	0.880553
P17710	Hk1	8.93323e+07	91336000	Non significant	0.915787	-0.126917	0.0185051	0.098886
P17742	Ppia	495330000	598590000	Non significant	1.08281	0.11478	0.0820139	0.234206
P17751	Tpi1 Tpi	1.68597e+08	2.16597e+08	Non significant	1.15082	0.202664	0.00375632	0.0362032
P17809	Slc2a1 Glut1	3.34223e+06	4.93533e+06	Non significant	1.31947	0.399958	0.354348	0.567159
Q61696	Hspa1a Hsp70-3 Hsp70A1	7.99013e+06	9161100	Non significant	1.02727	0.0388091	0.66888	0.822772
P18052	Ptpra Lrp Ptpa	3165600	3071900	Non significant	0.869663	-0.201471	0.106757	0.275965
P18242	Ctsd	1.68983e+07	21575000	Non significant	1.14779	0.198861	0.0219401	0.107317
P18572	Bsg	19074000	20406000	Non significant	0.958382	-0.0613277	0.420208	0.624724
P18760	Cfl1	321540000	286100000	Non significant	0.796614	-0.328048	0.000152823	0.00502517
P18872	Gnao1 Gna0 Gnao	2.90403e+08	2.78177e+08	Non significant	0.85822	-0.220581	0.00318767	0.0326955
P19096	Fasn	92245000	9.22137e+07	Non significant	0.895503	-0.15923	0.0102621	0.0690668
P19157	Gstp1 Gstpib	88187000	106490000	Non significant	1.08125	0.112705	0.187891	0.385434
P19246	Nefh Kiaa0845 Nfh	1.79497e+07	2.32703e+07	Non significant	1.16166	0.216194	0.00976312	0.0665559
P19253	Rpl13a P198 Tstap198-7	9.86697e+06	1.12504e+07	Non significant	1.01577	0.0225674	0.872686	0.939596
P19536	Cox5b	65512000	7.34427e+07	Non significant	1.00468	0.00673699	0.911837	0.960378
P20029	Hspa5 Grp78	25002000	28927000	Non significant	1.03677	0.0521007	0.246483	0.453983
P20060	Hexb	4.91847e+06	6522400	Non significant	1.1855	0.245494	0.0930951	0.254787
P20065	Tmsb4x Ptmb4 Tmsb4	7.72887e+07	6.90693e+07	Non significant	0.799662	-0.322537	0.000459063	0.00968363
P20108	Prdx3 Aop1 Mer5	2.59497e+07	3.15587e+07	Non significant	1.08916	0.123211	0.0394308	0.15123
P20152	Vim	2.24913e+07	2.57493e+07	Non significant	1.02583	0.03679	0.467033	0.667702
P20357	Map2 Mtap2	8.75267e+07	9.20563e+07	Non significant	0.942007	-0.0861909	0.120816	0.295564
P20444	Prkca Pkca	1.68993e+07	1.95037e+07	Non significant	1.03371	0.0478266	0.511868	0.70957
P20917	Mag	28473000	2.47067e+07	Non significant	0.777585	-0.362927	0.000102669	0.00376342
P21107	Tpm3 Tpm-5 Tpm5	2.69113e+07	2.64077e+07	Non significant	0.885835	-0.17489	0.202834	0.407857
P21278	Gna11 Gna-11	1.03337e+07	8789700	Non significant	0.762117	-0.391916	0.00141965	0.0198396
P21279	Gnaq	2.92477e+07	2.84963e+07	Non significant	0.872714	-0.196419	0.0014973	0.0203093
P21460	Cst3	1.48873e+07	1.71877e+07	Non significant	1.03417	0.0484794	0.631209	0.797534
P21619	Lmnb2	6.52947e+06	7.88413e+06	Non significant	1.0806	0.11183	0.204772	0.409544
P21981	Tgm2	12832000	1.58073e+07	Non significant	0.866912	-0.206042	0.876182	0.941211
P21995	Emb Gp70	2330800	1752400	Non significant	0.836518	-0.257531	0.567473	0.752145
P22315	Fech	4.16687e+06	5.38157e+06	Non significant	1.15755	0.211076	0.0571568	0.187945
P22723	Gabrg2	2204000	2.96607e+06	Non significant	1.35801	0.441491	0.459698	0.660594
P22892	Ap1g1 Adtg Clapg1	4.14633e+06	4.48907e+06	Non significant	0.971603	-0.0415608	0.689442	0.831047
P23116	Eif3a Csma Eif3 Eif3s10	4.34017e+06	5187000	Non significant	1.07223	0.100608	0.23426	0.438491
P23198	Cbx3	5606600	8.53333e+06	Non significant	1.3648	0.448695	0.00013581	0.00460106
P23242	Gja1 Cxn-43	2.31437e+07	2.00517e+07	Non significant	0.775998	-0.365876	0.000447166	0.00963958
P23492	Pnp Np Pnp1	6.53737e+06	5970200	Non significant	0.81758	-0.290568	0.00893427	0.0629481
P23506	Pcmt1	1.82343e+07	2.15787e+07	Non significant	1.0601	0.084198	0.169705	0.36345
P23818	Gria1 Glur1	14806000	1.41493e+07	Non significant	0.855955	-0.224393	0.000889896	0.0150608
P23819	Gria2 Glur2	2.03237e+07	1.87773e+07	Non significant	0.827011	-0.274021	0.00172469	0.0222913
P23927	Cryab Crya2	11798000	1.34743e+07	Non significant	1.02637	0.0375439	0.878426	0.941471
P23953	Ces1c Es1	2693800	3.36943e+06	Non significant	1.13041	0.176845	0.177402	0.372811
P24270	Cat Cas-1 Cas1	3.72563e+06	4.99253e+06	Non significant	1.20747	0.271986	0.040117	0.152073
P24288	Bcat1 Eca39	5.86347e+06	6.71883e+06	Non significant	1.02616	0.037253	0.704093	0.8419
P24369	Ppib	5787800	7.33333e+06	Non significant	1.13374	0.181093	0.0560837	0.185576
P24472	Gsta4 Gsta	1.24003e+07	1.35567e+07	Non significant	0.98149	-0.026955	0.775658	0.888055
P24527	Lta4h	1.54943e+07	18587000	Non significant	1.07776	0.108035	0.182231	0.379394
P24547	Impdh2	1.64783e+06	738367	Non significant	1.11125	0.152186	0.780902	0.892048
P24549	Aldh1a1 Ahd-2 Ahd2 Aldh1	6858800	6.50837e+06	Non significant	0.858027	-0.220904	0.125875	0.302642
P24668	M6pr 46mpr	4.57433e+06	6078600	Non significant	1.19181	0.253158	0.0466891	0.166696
P25444	Rps2 Llrep3 Rps4	9.32493e+06	7.61633e+06	Non significant	0.725908	-0.462142	0.0163065	0.0937311
P26039	Tln1 Tln	1.62647e+06	1.23997e+06	Non significant	0.715677	-0.482619	0.128444	0.304884
P26040	Ezr Vil2	8.35817e+06	8715500	Non significant	0.933904	-0.0986546	0.0674003	0.20866
P26041	Msn	3201400	3.91267e+06	Non significant	1.09982	0.137261	0.287859	0.498956
P26043	Rdx	3.26977e+06	3822700	Non significant	1.05192	0.0730217	0.62978	0.797091
P26350	Ptma	37074000	34146000	Non significant	0.834127	-0.261661	0.169291	0.362928
P26443	Glud1 Glud	83109000	9.60263e+07	Non significant	1.03486	0.0494405	0.394477	0.604559
P26516	Psmd7 Mov-34 Mov34	6075000	5.37263e+06	Non significant	0.798305	-0.324988	0.0256273	0.115126
P26638	Sars1 Sars Sers	8972900	1.10317e+07	Non significant	1.10129	0.139199	0.0963976	0.259291
P26645	Marcks Macs	1.60357e+07	1.44733e+07	Non significant	0.809118	-0.305578	0.00738122	0.0568549
P26883	Fkbp1a Fkbp1	2.81237e+07	32768000	Non significant	1.0429	0.0606071	0.687438	0.830753
P27048	Snrpb	2.45823e+06	3.29383e+06	Non significant	1.35072	0.43373	0.53391	0.726906
P27546	Map4 Mtap4	17511000	19551000	Non significant	0.999564	-0.000628443	0.993718	0.995571
P27601	Gna13 Gna-13	4390900	3.83543e+06	Non significant	0.783173	-0.352596	0.128901	0.304998
P27612	Plaa Plap	2.06463e+06	2.43933e+06	Non significant	1.06241	0.0873426	0.445395	0.647953
P27659	Rpl3	9.36583e+06	8.39947e+06	Non significant	0.802562	-0.317316	0.00127537	0.0185177
P27671	Rasgrf1 Cdc25 Grf1	3.39713e+06	2.26027e+06	Non significant	0.556558	-0.845397	0.123979	0.300623
P27773	Pdia3 Erp Erp60 Grp58	3.11907e+07	37501000	Non significant	1.07718	0.107256	0.0456078	0.163954
P28028	Braf B-raf	3546300	2.48697e+06	Non significant	0.661732	-0.595681	0.150174	0.336145
P28184	Mt3	54361000	3.68513e+07	Non significant	0.583835	-0.776368	0.0269225	0.120397
P28271	Aco1 Ireb1 Irebp	5.02627e+06	6.01773e+06	Non significant	1.07172	0.0999295	0.380876	0.59389
P28352	Apex1 Ape Apex Ref1	4183100	2393300	Non significant	0.611765	-0.708951	0.0212865	0.106242
P28474	Adh5 Adh-2 Adh2	1.62133e+07	1.81293e+07	Non significant	1.00183	0.00264436	0.975511	0.989326
P28650	Adss1 Adssl1	2.83577e+06	2530900	Non significant	0.799162	-0.323441	0.0658165	0.205539
P28652	Camk2b Camk2d	1.21877e+08	1.33443e+08	Non significant	0.980529	-0.0283679	0.577503	0.759587
P28656	Nap1l1 Nrp	15317000	17085000	Non significant	1.00202	0.00290593	0.971942	0.988156
P28658	Atxn10 Sca10	5.10433e+06	5849700	Non significant	1.02853	0.0405907	0.578766	0.760341
P28660	Nckap1 Hem2 Kiaa0587 Nap1	1.94573e+07	1.98883e+07	Non significant	0.916503	-0.125789	0.0386722	0.149604
P28661	Septin4 Bh5 Gm11492 Pnutl2 Sep4 Sept4	4288500	4.20677e+06	Non significant	0.852248	-0.230655	0.219058	0.422252
P28663	Napb Snapb	6.16283e+07	6.52997e+07	Non significant	0.949131	-0.0753204	0.154809	0.343066
P28738	Kif5c Nkhc2	8934700	11828000	Non significant	1.18458	0.244371	0.00259682	0.0290784
P28740	Kif2a Kif2 Kns2	7.66563e+06	1.02388e+07	Non significant	1.19575	0.257919	0.00111246	0.017155
P28741	Kif3a Kif3	2649400	2.56477e+06	Non significant	0.873818	-0.194596	0.509019	0.707376
P29341	Pabpc1 Pabp1	7449200	8.92943e+06	Non significant	1.07263	0.101158	0.204236	0.4094
P29387	Gnb4	3628200	4.05033e+06	Non significant	0.999017	-0.0014187	0.991597	0.995571
P29595	Nedd8 Nedd-8	1.28293e+07	11824000	Non significant	0.839857	-0.251784	0.388296	0.600306
P29699	Ahsg Fetua	12689000	1.17973e+07	Non significant	0.833405	-0.26291	0.719008	0.851988
P29758	Oat	6.54723e+06	6242600	Non significant	0.84948	-0.235348	0.0416181	0.154624
P30275	Ckmt1	95437000	1.02149e+08	Non significant	0.957321	-0.0629249	0.3385	0.551202
P30416	Fkbp4 Fkpb52	4.40207e+06	5.81093e+06	Non significant	1.18057	0.239485	0.03203	0.133868
P30999	Ctnnd1 Catns Kiaa0384	2.14867e+06	1.87763e+06	Non significant	0.850733	-0.233222	0.651594	0.8114
P31230	Aimp1 Emap2 Scye1	5.66993e+06	6.84793e+06	Non significant	1.07769	0.107942	0.336379	0.54901
P31324	Prkar2b	2.03063e+07	2.30867e+07	Non significant	1.01936	0.0276662	0.694585	0.834996
P31648	Slc6a1 Gabt1 Gat-1 Gat1	62387000	5.75483e+07	Non significant	0.824906	-0.277699	0.031774	0.133546
P31650	Slc6a11 Gabt3 Gabt4 Gat-4 Gat3 Gat4	12860000	10566100	Non significant	0.732963	-0.448187	0.000436231	0.00956286
P31786	Dbi	1.59597e+08	1.77587e+08	Non significant	0.996696	-0.00477417	0.930741	0.969623
P31938	Map2k1 Mek1 Prkmk1	4.75977e+07	5.49153e+07	Non significant	1.03331	0.047274	0.435712	0.639274
P32020	Scp2 Scp-2	3.87617e+06	4858900	Non significant	1.12534	0.17036	0.150183	0.336145
P32037	Slc2a3 Glut3	1.12443e+07	16366000	Non significant	1.30941	0.388922	0.00507224	0.0430271
P32067	Ssb Ss-b	876500	0	Non significant	0.993925	-0.00879055	0.983421	0.991747
P32921	Wars1 Wars Wrs	9770200	1.17773e+07	Non significant	1.08045	0.11163	0.129713	0.305948
P33173	Kif1a Atsv Kif1	3896900	4.00363e+06	Non significant	0.919235	-0.121495	0.0906309	0.251116
P34022	Ranbp1 Htf9-a Htf9a	1.20893e+07	1.58617e+07	Non significant	1.17485	0.232474	0.0115895	0.0734114
P34884	Mif	9.49063e+06	1.08367e+07	Non significant	1.02572	0.0366411	0.708441	0.845741
P34914	Ephx2 Eph2	5350000	4.99407e+06	Non significant	0.835438	-0.259396	0.0376455	0.147352
P35235	Ptpn11	6.31293e+06	5.43647e+06	Non significant	0.770979	-0.375236	0.00119239	0.0178938
P35278	Rab5c	2.53337e+07	2.74933e+07	Non significant	0.970985	-0.0424789	0.547599	0.73939
P35279	Rab6a Rab6 MNCb-1660	5.82887e+06	5364900	Non significant	0.827408	-0.27333	0.0368051	0.145143
P35282	Rab21	5.42687e+06	5085100	Non significant	0.836652	-0.2573	0.0480565	0.169486
P35283	Rab12	2.52297e+06	3.07727e+06	Non significant	1.09114	0.125841	0.417282	0.622028
P35293	Rab18	7.79437e+06	8.60727e+06	Non significant	0.988862	-0.0161596	0.870176	0.938598
P35436	Grin2a	3710400	3812500	Non significant	0.922227	-0.116806	0.520584	0.718092
P35438	Grin1 Glurz1	6.16863e+06	6182500	Non significant	0.897082	-0.156688	0.215389	0.418791
P35486	Pdha1 Pdha-1	5.67887e+07	5.59007e+07	Non significant	0.88192	-0.18128	0.00749449	0.0571934
P35505	Fah	3.52993e+06	3.92267e+06	Non significant	0.997732	-0.00327529	0.980369	0.991747
P35550	Fbl	3.90837e+06	2.58913e+06	Non significant	0.614508	-0.702497	0.308721	0.517417
P35564	Canx	9.83363e+06	9.03557e+06	Non significant	0.824776	-0.277925	0.0531276	0.181079
P35585	Ap1m1 Cltnm	4140800	4.53333e+06	Non significant	0.981312	-0.0272169	0.745995	0.867869
P35700	Prdx1 Msp23 Paga Tdpx2	4.00803e+07	5.45847e+07	Non significant	1.21961	0.286414	0.000397917	0.00917142
P35762	Cd81 Tapa1	71639000	6.91543e+07	Non significant	0.864634	-0.209839	0.0990809	0.263627
P35802	Gpm6a M6a	6.17487e+07	4.81003e+07	Non significant	0.695268	-0.52436	0.00922838	0.0640828
P35803	Gpm6b M6b	64750000	6.97987e+07	Non significant	0.966375	-0.0493447	0.525278	0.722782
P35922	Fmr1 Fmr-1	1.79213e+06	1185300	Non significant	0.750881	-0.413344	0.238494	0.444395
P35979	Rpl12	1.41003e+07	1.58647e+07	Non significant	1.00816	0.0117303	0.874018	0.940022
P35980	Rpl18	9.02367e+06	10559900	Non significant	1.04679	0.0659688	0.471771	0.672327
P36916	Gnl1 Gna-rs1 Mmr1	3.02107e+06	3310600	Non significant	0.981916	-0.026328	0.828549	0.916692
P37040	Por	4.34517e+06	4.39347e+06	Non significant	0.904816	-0.144304	0.117372	0.290636
P38060	Hmgcl	3.29463e+06	2.74253e+06	Non significant	0.749448	-0.416101	0.0104149	0.0690668
P38647	Hspa9 Grp75 Hsp74 Hspa9a	29910000	32004000	Non significant	0.958567	-0.0610492	0.199899	0.403406
P39053	Dnm1 Dnm Kiaa4093	147280000	158690000	Non significant	0.965144	-0.0511845	0.248616	0.456033
P39054	Dnm2 Dyn2	9.23787e+06	3.30493e+06	Non significant	0.310106	-1.68917	0.0972456	0.259738
P39447	Tjp1 Zo1	1.93837e+06	1.50853e+06	Non significant	0.760094	-0.39575	0.243332	0.450406
P39688	Fyn	2.20627e+06	4787900	Non significant	1.72737	0.788574	0.0295843	0.128448
P40124	Cap1 Cap	81099000	8.32423e+07	Non significant	0.919769	-0.120657	0.0559604	0.185576
P40142	Tkt	4.62543e+07	4.82053e+07	Non significant	0.933673	-0.0990105	0.0366515	0.144793
P40336	Vps26a Vps26	3019300	3.12517e+06	Non significant	0.930577	-0.103802	0.830932	0.91842
P40630	Tfam Hmgts	3642200	4.26183e+06	Non significant	1.04652	0.0655975	0.822059	0.912674
P41105	Rpl28	2255100	2.21293e+06	Non significant	0.878649	-0.186641	0.0338929	0.13779
P41216	Acsl1 Acsl2 Facl2	2849400	3.84823e+06	Non significant	1.20471	0.268686	0.0398051	0.151896
P42125	Eci1 Dci	7.89537e+06	1.02111e+07	Non significant	1.1592	0.213127	0.0124735	0.0773545
P42208	Septin2 Nedd5 Sept2	7.09823e+06	8.84737e+06	Non significant	1.11675	0.159308	0.0401266	0.152073
P42669	Pura	2.80333e+07	3.59223e+07	Non significant	1.14709	0.197982	0.0682157	0.210097
P42859	Htt Hd Hdh	3918000	3.68813e+06	Non significant	0.843954	-0.244763	0.100142	0.265266
P42932	Cct8 Cctq	2.07857e+07	2.31777e+07	Non significant	0.999062	-0.00135426	0.980713	0.991747
P43274	H1-4 H1f4 Hist1h1e	7.13787e+06	7.97613e+06	Non significant	1.00259	0.0037279	0.97561	0.989326
P45376	Akr1b1 Akr1b3 Aldor1 Aldr1 Alr2	1.19223e+07	1.36353e+07	Non significant	1.02462	0.0350867	0.651733	0.8114
P45591	Cfl2	9791600	11735000	Non significant	1.07515	0.104539	0.341593	0.553342
P45878	Fkbp2 Fkbp13	1.15726e+07	8028600	Non significant	0.632003	-0.661997	0.0508324	0.176663
P45952	Acadm	7.49647e+06	9.25957e+06	Non significant	1.10641	0.145882	0.27229	0.481678
P46096	Syt1	1.39767e+08	122080000	Non significant	0.783363	-0.352248	0.000490515	0.0100726
P46460	Nsf Skd2	1.69613e+08	1.88563e+08	Non significant	0.995577	-0.00639515	0.89571	0.95055
P46471	Psmc2 Mss1	7519200	9.51727e+06	Non significant	1.13711	0.185366	0.0294691	0.128446
P46638	Rab11b	27179000	2.94337e+07	Non significant	0.971396	-0.0418687	0.574794	0.757359
P46660	Ina	76104000	9.43367e+07	Non significant	1.1104	0.151076	0.00832716	0.0609396
P46664	Adss2 Adss	6.39407e+06	6134800	Non significant	0.859319	-0.218735	0.00805841	0.060062
P47199	Cryz	8.24277e+06	8243800	Non significant	0.906547	-0.141546	0.392551	0.603675
P47708	Rph3a	2.26337e+07	2.38117e+07	Non significant	0.942297	-0.0857469	0.0927578	0.254236
P47738	Aldh2 Ahd-1 Ahd1	13166000	15800000	Non significant	1.07497	0.104296	0.0871517	0.245009
P47740	Aldh3a2 Ahd-3 Ahd3 Aldh3 Aldh4	2.72557e+06	2.45473e+06	Non significant	0.810846	-0.302501	0.0219817	0.107317
P47746	Cnr1	3.70937e+06	3.83127e+06	Non significant	0.99532	-0.00676774	0.990534	0.995571
P47753	Capza1 Cappa1	4.39483e+06	5.50693e+06	Non significant	1.11435	0.156201	0.269934	0.480169
P47754	Capza2 Cappa2	5.73617e+07	7.02917e+07	Non significant	1.09757	0.134317	0.030483	0.130325
P47757	Capzb Cappb1	116350000	1.38833e+08	Non significant	1.06783	0.0946863	0.151821	0.338719
P47809	Map2k4 Jnkk1 Mek4 Mkk4 Prkmk4 Sek1 Serk1 Skk1	1.02761e+07	13730000	Non significant	1.19633	0.258611	0.0176242	0.0975437
P47857	Pfkm Pfk-m Pfka	43981000	47653000	Non significant	0.970807	-0.0427439	0.383166	0.594558
P47911	Rpl6	4.46943e+06	5.69367e+06	Non significant	1.13985	0.188839	0.00493964	0.0425643
P47915	Rpl29 Rpl43	778933	0	Non significant	1.24846	0.320147	0.212741	0.417775
P47934	Crat	2.42753e+06	2.49763e+06	Non significant	0.91869	-0.122349	0.40285	0.611332
P47941	Crkl Crkol	0	2.11133e+06	Non significant	1.76206	0.817263	0.0763259	0.225449
P47955	Rplp1	18110000	2.38127e+07	Non significant	1.18016	0.238987	0.0107642	0.0704057
P47962	Rpl5	9.56003e+06	1.07967e+07	Non significant	1.01379	0.0197543	0.807286	0.904355
P47963	Rpl13	5657200	7.58743e+06	Non significant	1.2029	0.266515	0.0112519	0.0720898
P48036	Anxa5 Anx5	7665200	7.50393e+06	Non significant	0.876446	-0.190263	0.0636799	0.201113
P48318	Gad1 Gad67	8.52163e+06	1.02507e+07	Non significant	1.0772	0.107282	0.163894	0.355693
P48320	Gad2 Gad65	2.07643e+07	20353000	Non significant	0.878131	-0.187492	0.00781852	0.0586938
P48428	Tbca	5.80867e+06	6.11357e+06	Non significant	0.939588	-0.0898997	0.557479	0.746928
P48453	Ppp3cb Calnb	22641000	2.59683e+07	Non significant	1.02659	0.0378617	0.528442	0.724113
P48678	Lmna Lmn1	1.00227e+07	12761000	Non significant	1.13924	0.18807	0.0209131	0.105319
P48722	Hspa4l Apg1 Hsp4l Osp94	16139000	1.81307e+07	Non significant	1.00624	0.00897464	0.835037	0.921137
P48758	Cbr1 Cbr	1.86243e+07	2.45353e+07	Non significant	1.18157	0.2407	0.0044204	0.0400163
P48774	Gstm5 Fsc2 Gstm3	32611000	3.28933e+07	Non significant	0.903572	-0.146289	0.0252857	0.114025
P49442	Inpp1	3.08967e+07	34218000	Non significant	1.00376	0.00540958	0.968373	0.985563
P49443	Ppm1a Pppm1a	6.30307e+06	5.52913e+06	Non significant	0.786603	-0.346292	0.00264135	0.0293834
P49615	Cdk5 Cdkn5 Crk6 PSSALRE	7.23523e+06	1.07313e+07	Non significant	1.32892	0.410249	8.39164e-05	0.00334253
P49722	Psma2 Lmpc3	15851000	1.46577e+07	Non significant	0.826903	-0.274211	0.0274319	0.121702
P49813	Tmod1 Tmod	676133	1517400	Non significant	1.47777	0.563422	0.20554	0.410346
P50153	Gng4 Gngt4	5.15013e+06	5.16977e+06	Non significant	0.892073	-0.164766	0.793393	0.89836
P50171	Hsd17b8 H2-Ke6 Hke6	2741300	3.43717e+06	Non significant	1.11977	0.163201	0.126438	0.302854
P50247	Ahcy	1.77533e+07	2.30583e+07	Non significant	1.16022	0.214402	0.0477128	0.168932
P50396	Gdi1 Rabgdia	89541000	9.13657e+07	Non significant	0.913653	-0.130282	0.0384082	0.149358
P50516	Atp6v1a Atp6a1 Atp6a2 Atp6v1a1	1.87433e+08	1.82637e+08	Non significant	0.873084	-0.195808	0.00316657	0.0326955
P50518	Atp6v1e1 Atp6e Atp6e2	1.18807e+08	1.26177e+08	Non significant	0.95098	-0.0725124	0.215169	0.418791
P50544	Acadvl Vlcad	4.17083e+06	4.68917e+06	Non significant	1.0093	0.0133548	0.908202	0.958943
P50580	Pa2g4 Ebp1 Plfap	6.11667e+06	7.23793e+06	Non significant	1.05979	0.0837817	0.292351	0.503331
P51150	Rab7a Rab7	2.24737e+07	24319000	Non significant	0.969502	-0.0446837	0.517481	0.716463
P51174	Acadl	8.56607e+06	10794000	Non significant	1.12993	0.176227	0.0560946	0.185576
P51410	Rpl9	5.87767e+06	3.92597e+06	Non significant	0.595077	-0.748852	0.00846743	0.0616716
P51655	Gpc4	2227300	2.53553e+06	Non significant	1.0279	0.0397044	0.914431	0.961942
P51660	Hsd17b4 Edh17b4	4987700	5.74107e+06	Non significant	1.04167	0.058892	0.672923	0.825574
P51830	Adcy9	3.31433e+06	3.54887e+06	Non significant	0.967135	-0.0482105	0.786517	0.894533
P51855	Gss	2.74343e+06	2.61243e+06	Non significant	0.848902	-0.23633	0.121905	0.297044
P51863	Atp6v0d1 Atp6d	7.15683e+07	74543000	Non significant	0.932857	-0.100271	0.0546894	0.182516
P51880	Fabp7 Blbp	7383500	7.25147e+06	Non significant	0.881895	-0.181322	0.152744	0.339499
P51881	Slc25a5 Aac2 Ant2	44191000	42642000	Non significant	0.864285	-0.210421	0.00616585	0.0494152
P52196	Tst	8559000	1.13766e+07	Non significant	1.18697	0.247281	0.0305816	0.130497
P52480	Pkm Pk3 Pkm2 Pykm	3.12403e+08	3.21147e+08	Non significant	0.920685	-0.119221	0.0964805	0.259291
P52503	Ndufs6 Ip13	25101000	2.31883e+07	Non significant	0.827697	-0.272826	0.00074506	0.0130153
P52760	Rida Hrp12	1.01348e+07	14759000	Non significant	1.30274	0.381555	4.1355e-05	0.00196744
P53026	Rpl10a Nedd-6 Nedd6	8.11943e+06	9.41077e+06	Non significant	1.0417	0.058946	0.48238	0.682042
P53395	Dbt	4.61663e+06	4.65187e+06	Non significant	0.896205	-0.158099	0.277966	0.488242
P53612	Rabggtb	860533	1948000	Non significant	1.32146	0.40213	0.478756	0.678981
P53810	Pitpna Pitpn	24588000	2.39457e+07	Non significant	0.870227	-0.200536	0.0603306	0.19466
P53811	Pitpnb	2.55813e+06	0	Non significant	0.467134	-1.09809	0.182706	0.379676
P53994	Rab2a Rab2	23467000	2.62393e+07	Non significant	1.0018	0.00259357	0.964141	0.983494
P53996	Cnbp Cnbp1 Znf9	0	0	Non significant	0.767654	-0.381473	0.258346	0.468525
P54071	Idh2	16904000	2.24787e+07	Non significant	1.18948	0.250333	0.0018225	0.0229236
P54227	Stmn1 Lag Lap18 Pr22	2.44353e+07	26542000	Non significant	0.972472	-0.0402721	0.564892	0.750943
P54285	Cacnb3 Cacnlb3	2.06987e+06	1.82593e+06	Non significant	0.984655	-0.02231	0.958311	0.980231
P54728	Rad23b Mhr23b	7.95853e+06	8185900	Non significant	0.923888	-0.11421	0.519241	0.717859
P54775	Psmc4 Tbp7	13560000	1.09131e+07	Non significant	0.720355	-0.47322	0.00393136	0.036935
P54822	Adsl Adl	4.61977e+06	6139400	Non significant	1.19167	0.252985	0.0597467	0.193334
P54823	Ddx6 Hlr2 Rck	7.21163e+06	8017800	Non significant	0.995265	-0.00684701	0.925519	0.966135
P54923	Adprh Arh1	4311300	5.71683e+06	Non significant	1.18835	0.248957	0.104542	0.272182
P55012	Slc12a2 Nkcc1	3.64283e+06	3.63187e+06	Non significant	0.878	-0.187707	0.307706	0.516824
P55088	Aqp4	8.07457e+06	7295400	Non significant	0.80899	-0.305806	0.119072	0.292331
P55264	Adk	7587100	8391800	Non significant	0.985143	-0.0215944	0.863848	0.93493
P55302	Lrpap1	1.73637e+06	3254900	Non significant	1.24424	0.315262	0.455525	0.656899
P55821	Stmn2 Scg10 Scgn10 Stmb2	1.45167e+07	2.43523e+07	Non significant	2.89093	1.53153	0.161276	0.352851
P56135	Atp5mf Atp5j2	2087100	1866100	Non significant	1.06276	0.0878182	0.927522	0.967774
P56375	Acyp2 Acyp	3381500	3302400	Non significant	0.873795	-0.194633	0.438611	0.641842
P56376	Acyp1 Acype	8200100	7.88617e+06	Non significant	0.860005	-0.217584	0.565558	0.750943
P56382	Atp5f1e Atp5e	24282000	2.31243e+07	Non significant	0.854655	-0.226586	0.0218958	0.107317
P56391	Cox6b1 Cox6b	3.78477e+07	44004000	Non significant	1.04152	0.0586851	0.58003	0.760341
P56395	Cyb5a Cyb5	4.93647e+06	6.02317e+06	Non significant	1.09134	0.126094	0.292339	0.503331
P56399	Usp5 Isot	21186000	2.22667e+07	Non significant	0.941879	-0.0863864	0.285383	0.495816
P56480	Atp5f1b Atp5b	577530000	5.11857e+08	Non significant	0.793936	-0.332905	0.000100317	0.00373847
P56695	Wfs1	1.60027e+07	1.34063e+07	Non significant	0.737976	-0.438355	0.0195886	0.101155
P56812	Pdcd5 Tfar19	6.47733e+06	9869200	Non significant	1.36451	0.448379	0.000236818	0.00678879
P56959	Fus	2.21693e+07	25832000	Non significant	1.04334	0.0612037	0.458176	0.659847
P57746	Atp6v1d Atp6m Vatd	2.16447e+07	2.42753e+07	Non significant	1.00453	0.00652706	0.94683	0.976078
P57759	Erp29	6.83583e+06	9.15363e+06	Non significant	1.19426	0.256116	0.0299591	0.129322
P57776	Eef1d	9.27413e+06	13358000	Non significant	1.2917	0.369275	5.14708e-05	0.00230177
P57780	Actn4	1.41037e+07	14764000	Non significant	0.937125	-0.0936867	0.264737	0.475345
P58252	Eef2	3.22453e+07	3.38163e+07	Non significant	0.939877	-0.0894558	0.161008	0.352821
P58281	Opa1	1.23287e+07	1.27363e+07	Non significant	0.925686	-0.111405	0.053478	0.181146
P58389	Ptpa Ppp2r4	1.1515e+07	1.16117e+07	Non significant	0.907851	-0.139472	0.367045	0.582214
P58404	Strn4 Zin	6.12497e+06	6.71453e+06	Non significant	0.980845	-0.0279024	0.792019	0.897829
P58771	Tpm1 Tpm-1 Tpma	2.68007e+07	28931000	Non significant	0.96672	-0.0488295	0.559254	0.746928
P58871	Tnks1bp1 Kiaa1741 Tab182	4.41107e+06	4.61393e+06	Non significant	0.937282	-0.0934443	0.251588	0.458851
P59016	Vps33b	1.16303e+06	690133	Non significant	0.746275	-0.422221	0.13699	0.315207
P59108	Cpne2	924400	1361300	Non significant	1.44055	0.526622	0.393374	0.603837
P59281	Arhgap39 D15Wsu169e Kiaa1688	10766200	1.20903e+07	Non significant	1.01203	0.017248	0.904586	0.957696
P59325	Eif5	3.07813e+06	2319600	Non significant	0.734147	-0.445859	0.216328	0.419887
P59648	Fxyd7	1.46327e+07	14984000	Non significant	0.922273	-0.116735	0.917412	0.962262
P59764	Dock4 Kiaa0716	3384000	3.83963e+06	Non significant	1.01578	0.022582	0.836848	0.922224
P59999	Arpc4 Arc20	4.73343e+07	4.75427e+07	Non significant	0.903578	-0.14628	0.089362	0.249144
P60041	Sst Smst	1.13133e+06	1.65083e+06	Non significant	1.42431	0.510265	0.58702	0.766187
P60122	Ruvbl1 Tip49 Tip49a	4394200	6.38437e+06	Non significant	1.30316	0.382011	0.000401968	0.00917142
P60202	Plp1 Plp	884490000	8.19423e+08	Non significant	0.829908	-0.268977	0.00140661	0.0197811
P60229	Eif3e Eif3s6 Int6	1932900	4.31377e+06	Non significant	1.92895	0.947815	0.0247241	0.113681
P60335	Pcbp1	28848000	3.35063e+07	Non significant	1.04038	0.057115	0.330819	0.542311
P60469	Ppfia3	7.15903e+06	8172200	Non significant	1.02282	0.0325591	0.531357	0.725787
P60487	Pdxp Cin Plp Plpp	15082000	19378000	Non significant	1.15557	0.208601	0.01974	0.101702
P60521	Gabarapl2	2.99787e+06	3.07863e+06	Non significant	0.926822	-0.109636	0.763587	0.880553
P60824	Cirbp Cirp	2.27843e+06	1.36767e+06	Non significant	0.680391	-0.555564	0.0508815	0.176663
P60840	Ensa	1.02471e+07	1.05045e+07	Non significant	0.917011	-0.124989	0.208559	0.412689
P60843	Eif4a1 Ddx2a Eif4a	9.87473e+06	1.17597e+07	Non significant	1.06664	0.0930715	0.124094	0.300623
P60867	Rps20	1.17127e+07	13944000	Non significant	1.06356	0.0888992	0.569346	0.754152
P60879	Snap25 Snap	7.23623e+07	8.50687e+07	Non significant	1.05421	0.0761607	0.178865	0.37483
P60904	Dnajc5 Cspalpha	1.68177e+07	1.18347e+07	Non significant	0.639087	-0.645915	0.224907	0.426903
P61021	Rab5b	7.57897e+06	8184200	Non significant	0.964854	-0.0516168	0.611594	0.785933
P61022	Chp1 Chp Sid470	1.37207e+06	1480000	Non significant	1.30866	0.388094	0.267087	0.476241
P61027	Rab10	25281000	2.48947e+07	Non significant	0.882849	-0.179762	0.0131321	0.0793608
P61028	Rab8b	5070600	5.50973e+06	Non significant	0.974546	-0.0371982	0.728055	0.859064
P61082	Ube2m Ubc-rs2 Ubc12	7.03703e+06	8.67833e+06	Non significant	1.10455	0.143461	0.0347722	0.140328
P61087	Ube2k Hip2	4.89087e+06	4.64243e+06	Non significant	0.848911	-0.236316	0.665013	0.820038
P61089	Ube2n Blu	3.48573e+07	39976000	Non significant	1.02712	0.0386041	0.69949	0.839046
P61161	Actr2 Arp2	6.32263e+07	6.49797e+07	Non significant	0.921119	-0.118541	0.107788	0.277347
P61164	Actr1a Ctrn1	2.03457e+07	21237000	Non significant	0.927194	-0.109057	0.409768	0.61636
P61202	Cops2 Csn2 Trip15	1.29727e+07	1.48403e+07	Non significant	1.02468	0.0351729	0.651115	0.8114
P61211	Arl1	873467	0	Non significant	0.938103	-0.092182	0.870144	0.938598
P61222	Abce1 Rli	3574000	3021100	Non significant	0.769475	-0.378053	0.142428	0.324304
P61226	Rap2b	2.11643e+07	2.00247e+07	Non significant	0.847401	-0.238883	0.000842668	0.0146062
P61255	Rpl26	3.20473e+06	3074600	Non significant	0.867798	-0.204569	0.385592	0.597494
P61264	Stx1b Stx1b1 Stx1b2	78761000	87811000	Non significant	0.998922	-0.00155667	0.978854	0.991267
P61294	Rab6b D9Bwg0185e	77125000	75449000	Non significant	0.876726	-0.189801	0.00428151	0.0389165
Q9CQL1	Magohb Magoh-rs1 Magoh2	1.29543e+06	0	Non significant	0.525668	-0.927775	0.00748876	0.0571934
P61358	Rpl27	6708000	6286000	Non significant	0.837964	-0.255041	0.119233	0.292331
P61750	Arf4	1.45827e+07	5.17617e+06	Non significant	0.27175	-1.87965	0.0956171	0.258212
P61759	Vbp1 Pfdn3	3.37407e+06	2760400	Non significant	0.744727	-0.425216	0.133044	0.311178
P61922	Abat Gabat	4.69587e+07	46684000	Non significant	0.889705	-0.1686	0.0534437	0.181146
P61924	Copz1 Copz	3.76047e+06	5307900	Non significant	1.26278	0.336598	0.0301378	0.129593
P61957	Sumo2 Smt3b Smt3h2	2.90237e+07	2.11333e+07	Non significant	0.649758	-0.622027	0.024317	0.113041
P61963	Dcaf7 Han11 Wdr68	1687000	0	Non significant	0.748383	-0.41815	0.482554	0.682042
P61971	Nutf2 Ntf2	8323200	9.43353e+06	Non significant	1.0159	0.0227621	0.851326	0.929711
P61979	Hnrnpk Hnrpk	4.79387e+07	52696000	Non significant	0.984434	-0.022634	0.623051	0.794111
P62069	Usp46	550667	635833	Non significant	1.24026	0.310637	0.196142	0.397619
P62071	Rras2	3915000	4988300	Non significant	1.14173	0.191219	0.133504	0.311278
P62073	Timm10 Tim10	1.40223e+07	1.41763e+07	Non significant	0.906115	-0.142234	0.20455	0.409466
P62075	Timm13 Tim13a Timm13a	11591000	1.46463e+07	Non significant	1.13005	0.176383	0.119127	0.292331
P62082	Rps7	1.03007e+07	8.70687e+06	Non significant	0.757293	-0.401077	0.000674318	0.0120681
P62137	Ppp1ca Ppp1a	2.19407e+07	2.37043e+07	Non significant	0.968574	-0.0460651	0.401536	0.610356
P62141	Ppp1cb	1.38013e+07	1.46277e+07	Non significant	0.953142	-0.0692364	0.68512	0.830753
P62192	Psmc1	6.43053e+06	4974900	Non significant	0.689384	-0.53662	0.00644593	0.0509297
P62196	Psmc5 Sug1	7.85087e+06	7789900	Non significant	0.888285	-0.170905	0.0347652	0.140328
P62242	Rps8	12103000	1.60287e+07	Non significant	1.18466	0.24447	0.00334169	0.0335513
P62245	Rps15a	5.82973e+06	6.27507e+06	Non significant	0.981079	-0.0275584	0.863205	0.93493
P62259	Ywhae	2.68353e+08	2.22007e+08	Non significant	0.741546	-0.431392	1.65598e-05	0.00116271
P62264	Rps14	4.55043e+06	6.32137e+06	Non significant	1.24714	0.318623	0.0107687	0.0704057
P62281	Rps11	9604500	1.12427e+07	Non significant	1.05036	0.0708828	0.340176	0.551584
P62301	Rps13	7353700	7945600	Non significant	0.965054	-0.0513186	0.504942	0.704773
P62309	Snrpg	967100	0	Non significant	0.732903	-0.448305	0.233322	0.437307
P62315	Snrpd1	6.50757e+06	5.46533e+06	Non significant	0.753997	-0.40737	0.4314	0.635557
P62317	Snrpd2	3.84907e+06	4.59907e+06	Non significant	1.0613	0.0858381	0.587318	0.766187
P62320	Snrpd3	4.67413e+06	4010300	Non significant	0.715078	-0.483827	0.619715	0.792272
P62331	Arf6	2014300	1.92553e+06	Non significant	1.04933	0.0694686	0.90914	0.95914
P62334	Psmc6 Sug2	6557800	7.66543e+06	Non significant	1.04741	0.0668323	0.527639	0.724113
P62482	Kcnab2 Ckbeta2 I2rf5 Kcnb3	16557000	1.39473e+07	Non significant	0.753872	-0.407608	6.82448e-05	0.00287916
P62484	Abi2	1.11367e+07	1.11163e+07	Non significant	0.893691	-0.162152	0.093742	0.255931
P62500	Tsc22d1 Kiaa1994 Tgfb1i4 Tilz1b Tsc22	8.23383e+06	11098100	Non significant	1.19755	0.260083	0.655165	0.81298
P62627	Dynlrb1 Dncl2a Dnlc2a	19554000	2.33287e+07	Non significant	1.07156	0.0997105	0.160216	0.351908
P62631	Eef1a2 Eef1al Stn	1.24993e+08	1.19027e+08	Non significant	0.852587	-0.230082	0.0599895	0.193839
P62702	Rps4x Rps4	9.85227e+06	1.00939e+07	Non significant	0.918134	-0.123224	0.0818376	0.234001
P62715	Ppp2cb	0	678900	Non significant	1.54102	0.623886	0.10176	0.26706
P62717	Rpl18a	4759300	5.40103e+06	Non significant	1.01856	0.0265351	0.820454	0.912106
P62743	Ap2s1 Ap17 Claps2	17512000	1.99027e+07	Non significant	1.01916	0.0273814	0.894634	0.949859
P62746	Rhob Arhb	1.03147e+07	1.05327e+07	Non significant	0.9143	-0.12926	0.0727578	0.219254
P62748	Hpcal1	4.58687e+06	5641600	Non significant	1.09343	0.128855	0.416524	0.622028
P62751	Rpl23a	12220000	13124000	Non significant	0.961889	-0.0560576	0.588916	0.766482
P62754	Rps6	4.82767e+06	5118900	Non significant	0.928061	-0.107708	0.551391	0.741378
P62761	Vsnl1 Visl1	7.10063e+07	65247000	Non significant	0.823473	-0.280207	0.000576609	0.0113096
P62774	Mtpn Gcdp	1.97373e+07	25706000	Non significant	1.16722	0.223074	0.0166333	0.0948778
P62806	H4c1 Hist1h4a; H4c2 H4-53 Hist1h4b; H4c3 H4-12 Hist1h4c; H4c4 Hist1h4d; H4c6 Hist1h4f; H4c8 Hist1h4h; H4c9 Hist1h4i; H4c11 Hist1h4j; H4c12 Hist1h4k; Hist1h4m; H4c14 Hist2h4 Hist2h4a; H4c16 H4f16 Hist4h4	46062000	3.67967e+07	Non significant	0.71528	-0.483419	8.66798e-05	0.00334253
P62814	Atp6v1b2 Atp6b2 Vat2	1.42437e+08	1.39513e+08	Non significant	0.876895	-0.189523	0.0137078	0.0821735
P62821	Rab1A Rab1	7.47737e+07	7.29357e+07	Non significant	0.87386	-0.194526	0.00308472	0.032525
P62823	Rab3c	4.27167e+07	3.31053e+07	Non significant	0.688797	-0.53785	0.00944873	0.0650073
P62827	Ran Rasl2-8	3.61413e+07	4.77673e+07	Non significant	1.18004	0.23884	0.00382806	0.036461
P62830	Rpl23	8160600	1.02236e+07	Non significant	1.12393	0.168548	0.0455557	0.163954
P62835	Rap1a Krev-1	32150000	29307000	Non significant	0.812938	-0.298783	0.0103493	0.0690668
P62843	Rps15 Rig	2.70337e+07	1.98457e+07	Non significant	0.67191	-0.573661	0.228271	0.431563
P62849	Rps24	8.51103e+06	7720100	Non significant	0.806196	-0.310798	0.0206741	0.104586
P62852	Rps25	9.22217e+06	8227900	Non significant	0.800457	-0.321104	0.254284	0.463012
P62855	Rps26	9.06317e+06	8864300	Non significant	0.858183	-0.220643	0.550077	0.7405
P62869	Elob Tceb2	8.08997e+06	1.06587e+07	Non significant	1.17988	0.238637	0.00580342	0.0470161
P62874	Gnb1	2.24987e+08	2.45693e+08	Non significant	0.978402	-0.0315011	0.461906	0.662887
P62880	Gnb2	137300000	1.42587e+08	Non significant	0.929765	-0.105062	0.170062	0.36345
P62881	Gnb5	1.29587e+07	18723000	Non significant	1.29438	0.372257	0.00660082	0.0515067
P62889	Rpl30	9572300	1.04317e+07	Non significant	0.975852	-0.0352655	0.75093	0.872249
P62897	Cycs	38797000	5.22467e+07	Non significant	1.20374	0.267519	0.0918063	0.253084
P62900	Rpl31	9949800	10266900	Non significant	0.92566	-0.111446	0.893365	0.948962
P62908	Rps3	1.31053e+07	13129000	Non significant	0.897293	-0.156349	0.0148805	0.0875602
P62911	Rpl32	10498100	12434000	Non significant	1.06209	0.086904	0.665273	0.820038
P62918	Rpl8	7.88503e+06	9.33677e+06	Non significant	1.06145	0.0860367	0.116681	0.289567
P62983	Rps27a Uba80 Ubcep1	1.75847e+07	1.66897e+07	Non significant	0.849523	-0.235275	0.00585403	0.0472549
P62996	Tra2b Sfrs10 Silg41	5.22553e+06	4.20943e+06	Non significant	0.736489	-0.441264	0.115494	0.287606
P63001	Rac1	54047000	55152000	Non significant	0.913769	-0.130099	0.0251613	0.113888
P63005	Pafah1b1 Lis-1 Lis1 Pafaha	1.56173e+07	1.85403e+07	Non significant	1.06609	0.0923334	0.199624	0.403215
P63011	Rab3a	176270000	161310000	Non significant	0.819811	-0.286637	0.000199844	0.00612125
P63017	Hspa8 Hsc70 Hsc73	3.79583e+08	4.26413e+08	Non significant	1.00618	0.00888415	0.81677	0.909511
P63028	Tpt1 Trt	3.44777e+07	3.51513e+07	Non significant	0.912868	-0.131521	0.247615	0.454824
P63034	Cyth2 Pscd2 Sec7b	0	0	Non significant	0.949167	-0.075266	0.883771	0.942801
P63037	Dnaja1 Dnaj2 Hsj2 Hspf4	9.66517e+06	8608000	Non significant	0.797071	-0.32722	0.0161399	0.0932526
P63038	Hspd1 Hsp60	7.83157e+07	7.80497e+07	Non significant	0.892074	-0.164765	0.0173629	0.0969728
P63040	Cplx1	44290000	5.89203e+07	Non significant	1.1953	0.257371	0.0730434	0.219523
P63044	Vamp2 Syb2	2.31233e+08	2.89883e+08	Non significant	1.12263	0.166885	0.0355792	0.141809
P63046	Sult4a1 Sultx3	3.39117e+06	3.64667e+06	Non significant	0.960296	-0.0584495	0.530387	0.725349
P63054	Pcp4 Pep19	1.62967e+07	1.21122e+07	Non significant	0.648279	-0.625314	0.022653	0.109033
P63073	Eif4e	0	6.15073e+06	Non significant	2.44656	1.29076	0.311089	0.519877
P63080	Gabrb3 Gabrb-3	5.40303e+06	6.03127e+06	Non significant	1.00325	0.00468439	0.972741	0.98821
P63085	Mapk1 Erk2 Mapk Prkm1	49073000	5.49497e+07	Non significant	1.00282	0.00406179	0.942652	0.974016
P63087	Ppp1cc	1.25497e+07	1.47227e+07	Non significant	1.05115	0.071967	0.484071	0.683323
P63101	Ywhaz	908430000	8.52257e+08	Non significant	0.841927	-0.248234	0.0111617	0.0717169
P63158	Hmgb1 Hmg-1 Hmg1	17712000	17569000	Non significant	0.884174	-0.177597	0.0823154	0.234468
P63168	Dynll1 Dlc1 Dncl1 Dnclc1	2.78337e+07	31981000	Non significant	1.0301	0.0427835	0.578645	0.760341
P63213	Gng2	4.05833e+07	35024000	Non significant	0.773408	-0.370699	0.00150511	0.0203093
P63216	Gng3 Gngt3	1.62923e+07	1.43117e+07	Non significant	0.785918	-0.34755	0.13154	0.308629
P63242	Eif5a	2.72973e+07	2.55003e+07	Non significant	0.837614	-0.255643	0.00275895	0.0300927
P63248	Pkia	4938400	6319800	Non significant	1.14218	0.191784	0.646845	0.807563
P63276	Rps17	1.07429e+07	9.99367e+06	Non significant	0.833267	-0.263149	0.0792552	0.229256
P63280	Ube2i Ubc9 Ubce2i Ubce9	3.00987e+06	4.10003e+06	Non significant	1.48418	0.569667	0.348814	0.562328
P63318	Prkcg Pkcc Pkcg Prkcc	6.56463e+07	69930000	Non significant	0.954406	-0.067325	0.159824	0.351571
P63321	Rala Ral Ral-a	1.18083e+07	9.68887e+06	Non significant	0.736225	-0.441781	0.00975282	0.0665559
P63323	Rps12	1.14303e+07	1.42817e+07	Non significant	1.11915	0.162407	0.0801693	0.231003
P63325	Rps10	8.72727e+06	1.17433e+07	Non significant	1.20425	0.268141	0.115505	0.287606
P63328	Ppp3ca Calna	1.80343e+08	1.82557e+08	Non significant	0.906945	-0.140912	0.0174064	0.0969728
P63330	Ppp2ca	44383000	4.36593e+07	Non significant	0.879335	-0.185515	0.0388159	0.1499
P67778	Phb1 Phb	34344000	35079000	Non significant	0.91527	-0.12773	0.071205	0.21628
P67871	Csnk2b Ck2n	7.02873e+06	6.07827e+06	Non significant	0.769109	-0.378739	0.0132171	0.079659
P67984	Rpl22	11792000	10329000	Non significant	0.559047	-0.838958	0.262387	0.473524
P68033	Actc1 Actc	738650000	7.47793e+08	Non significant	0.907428	-0.140145	0.0143487	0.085256
P68037	Ube2l3 Ubce7	8467500	7.58683e+06	Non significant	0.781355	-0.35595	0.0822316	0.234468
P68040	Rack1 Gnb2-rs1 Gnb2l1	1.43897e+07	1.76703e+07	Non significant	1.10033	0.137932	0.0904776	0.251002
P68254	Ywhaq	1.86727e+08	196690000	Non significant	0.943093	-0.0845278	0.239394	0.445699
P68368	Tuba4a Tuba4	427290000	3.95767e+08	Non significant	0.831499	-0.266214	0.126933	0.302906
P68372	Tubb4b Tubb2c	1.36017e+09	1453100000	Non significant	0.957357	-0.0628711	0.169191	0.362928
P68404	Prkcb Pkcb Prkcb1	26980000	30233000	Non significant	1.00391	0.00563283	0.888725	0.946281
P68510	Ywhah	2.21237e+08	244410000	Non significant	0.989507	-0.0152188	0.789977	0.8971
P70168	Kpnb1 Impnb	2.22773e+07	2.10403e+07	Non significant	0.846625	-0.240205	0.00039187	0.00912731
P70175	Dlg3 Dlgh3	11404000	1.30553e+07	Non significant	1.02623	0.0373588	0.671692	0.824768
P70195	Psmb7 Mmc14	9.88327e+06	8.31227e+06	Non significant	0.74843	-0.418061	0.0168871	0.0951122
P70202	Lxn	8416900	1.20667e+07	Non significant	1.28499	0.361756	0.00167579	0.0217853
P70206	Plxna1 Kiaa4053	3.04403e+06	4.12637e+06	Non significant	1.21404	0.279816	0.024992	0.113813
P70232	Chl1 Call	3.87503e+06	3.65293e+06	Non significant	0.844264	-0.244234	0.0190626	0.0993565
P70288	Hdac2 Yy1bp	2.71907e+06	2.55207e+06	Non significant	0.861349	-0.215329	0.52041	0.718092
P70290	Mpp1	3211200	4.25343e+06	Non significant	1.18716	0.247514	0.0545308	0.18228
P70296	Pebp1 Pbp Pebp	1.21973e+08	1.87927e+08	Non significant	1.37967	0.46432	3.08443e-05	0.0017242
P70297	Stam Stam1	4.28227e+06	4725600	Non significant	0.990744	-0.013416	0.843248	0.926078
P70333	Hnrnph2 Hnrph2	9.96307e+06	1.14843e+07	Non significant	1.03314	0.0470338	0.673087	0.825574
P70336	Rock2	8.50263e+06	10000300	Non significant	1.05388	0.0757163	0.24953	0.456961
P70349	Hint1 Hint Pkci Pkci1 Prkcnh1	7.60103e+07	7.95627e+07	Non significant	0.93473	-0.0973786	0.391767	0.602884
P70372	Elavl1 Elra Hua	8.60127e+06	1.22487e+07	Non significant	1.27633	0.352	0.0104488	0.0690668
P70398	Usp9x Fafl Fam	4810800	5950800	Non significant	1.11189	0.153011	0.0970112	0.259738
P70404	Idh3g	5.37127e+07	5.09373e+07	Non significant	0.84956	-0.235212	0.00236284	0.0272336
P70414	Slc8a1 Ncx	8.56637e+06	8.93477e+06	Non significant	0.935106	-0.0967977	0.688775	0.830753
P70441	Nherf1 Nherf Slc9a3r1	9.93217e+06	1.24103e+07	Non significant	1.12014	0.163685	0.032137	0.134064
P70663	Sparcl1 Ecm2 Sc1	3218100	3895400	Non significant	1.08753	0.121053	0.333065	0.543999
P70670	Naca Gm1878	1.04058e+07	12530000	Non significant	1.07945	0.110299	0.133313	0.311278
P70697	Urod	1.88837e+06	1.26633e+06	Non significant	0.859146	-0.219026	0.281973	0.492188
P70699	Gaa	2.33753e+06	3192900	Non significant	1.21704	0.283378	0.0588162	0.191431
P70704	Atp8a1 Atpc1	1.39747e+07	1.45163e+07	Non significant	0.930534	-0.103868	0.101565	0.266863
P80313	Cct7 Ccth	1.45207e+07	1.60537e+07	Non significant	0.991023	-0.0130094	0.771165	0.885632
P80314	Cct2 Cctb	2.69217e+07	2.70443e+07	Non significant	0.900012	-0.151985	0.0125435	0.0774789
P80315	Cct4 Cctd	1.70253e+07	1.95773e+07	Non significant	1.0298	0.0423575	0.431474	0.635557
P80316	Cct5 Ccte Kiaa0098	21832000	2.54717e+07	Non significant	1.04526	0.0638683	0.181933	0.379126
P80317	Cct6a Cct6 Cctz Cctz1	3.25023e+07	3.26253e+07	Non significant	0.899286	-0.153148	0.0239008	0.111804
P80318	Cct3 Cctg	1.58467e+07	1.91717e+07	Non significant	1.08399	0.116352	0.0251124	0.113888
P80560	Ptprn2	2.34493e+06	2645000	Non significant	1.01272	0.0182366	0.959638	0.981139
P83510	Tnik Kiaa0551	3607100	4.81753e+06	Non significant	1.19766	0.26022	0.0544239	0.18228
P83940	Eloc Tceb1	8.38803e+06	9873100	Non significant	1.05102	0.0717871	0.43851	0.641842
P84075	Hpca	8.97107e+07	8.93893e+07	Non significant	0.893924	-0.161777	0.0385475	0.149382
P84084	Arf5	14796000	12239000	Non significant	0.739	-0.436354	0.00317821	0.0326955
P84086	Cplx2	1.13433e+08	1.46193e+08	Non significant	1.1554	0.208388	0.0357939	0.142411
P84089	Erh	1.16607e+07	1.46977e+07	Non significant	1.12794	0.173685	0.38686	0.599043
P84091	Ap2m1 Clapm1	4.28883e+07	4.64087e+07	Non significant	0.970838	-0.0426982	0.485249	0.684122
P84096	Rhog Arhg Sid10750	5.63663e+06	6.33913e+06	Non significant	1.00897	0.0128823	0.914853	0.961942
P84099	Rpl19	4.13993e+06	5.13603e+06	Non significant	1.10562	0.144856	0.408596	0.615647
P84104	Srsf3 Sfrs3 Srp20 X16	1.96917e+07	26472000	Non significant	1.20291	0.266528	0.0725701	0.218983
P85094	Isoc2a Isoc2	11890000	1.09827e+07	Non significant	0.825148	-0.277276	0.0544691	0.18228
P97300	Nptn Sdfr1 Sdr1	76932000	60748000	Non significant	0.707196	-0.499819	3.45852e-06	0.000407013
P97315	Csrp1 Crp1 Csrp	4.73973e+07	5.16633e+07	Non significant	0.976557	-0.0342243	0.557721	0.746928
P97333	Nrp1 Nrp	2984600	1052000	Non significant	0.389661	-1.35971	0.0348865	0.140328
P97351	Rps3a Rps3a1	12655000	1.58597e+07	Non significant	1.12251	0.16673	0.0325784	0.134775
P97355	Sms	6730700	4.98237e+06	Non significant	0.664462	-0.589742	0.00827673	0.0608775
P97370	Atp1b3	1.72553e+06	0	Non significant	0.52028	-0.94264	0.114902	0.287171
P97371	Psme1	5.21833e+06	5007600	Non significant	0.856245	-0.223904	0.285149	0.495816
P97379	G3bp2	6.61197e+06	7.93593e+06	Non significant	1.07582	0.105435	0.201078	0.404689
P97384	Anxa11 Anx11	4.78893e+06	6137000	Non significant	1.14192	0.191465	0.0633325	0.200583
P97390	Vps45 Vps45a	3304600	4387100	Non significant	1.19	0.25096	0.00494933	0.0425643
P97427	Crmp1 Dpysl1 Ulip3	8.38653e+07	7.87187e+07	Non significant	0.837429	-0.255961	0.0275614	0.122034
P97447	Fhl1	4993400	6453700	Non significant	1.16016	0.214323	0.0925779	0.254236
P97450	Atp5pf Atp5j	9.98543e+07	1.06307e+08	Non significant	0.955099	-0.066278	0.436925	0.640212
P97461	Rps5	3002900	3.00147e+06	Non significant	0.881918	-0.181283	0.279248	0.489215
P97478	Coq7	514100	1158300	Non significant	0.914791	-0.128486	0.732343	0.860192
P97492	Rgs14	3.93053e+06	5.10477e+06	Non significant	1.16015	0.214307	0.0514976	0.177699
P97493	Txn2	1.10449e+07	7.89997e+06	Non significant	0.633273	-0.659101	0.296195	0.50662
P97494	Gclc Glclc	2954300	2.79497e+06	Non significant	0.8949	-0.160201	0.67708	0.826333
P97797	Sirpa Bit Myd1 Ptpns1 Shps1 Sirp	3.37087e+07	27591000	Non significant	0.730617	-0.452814	0.000386367	0.00909386
P97807	Fh Fh1	6.74983e+07	66576000	Non significant	0.883309	-0.17901	0.00464034	0.0411738
P98084	Apba2 X11l	1.99847e+06	2508200	Non significant	1.11084	0.151654	0.53383	0.726906
P98086	C1qa	5078400	4.56623e+06	Non significant	0.81089	-0.302423	0.114946	0.287171
P99024	Tubb5	2.64517e+08	2.14373e+08	Non significant	0.725167	-0.463615	0.0039824	0.0371027
P99026	Psmb4 Lmp3	13079000	1.22307e+07	Non significant	0.835712	-0.258922	0.0219618	0.107317
P99027	Rplp2	3.52347e+07	43417000	Non significant	1.10381	0.142493	0.00545292	0.0453782
P99029	Prdx5 Prdx6	1.41827e+08	164420000	Non significant	1.03757	0.0532079	0.375824	0.589728
Q00493	Cpe	17533000	1.71067e+07	Non significant	0.874285	-0.193825	0.0376947	0.147352
Q00558	F8a1 F8a Hap40	1.52737e+06	1.45907e+06	Non significant	0.669072	-0.579767	0.322841	0.533535
Q00612	G6pdx G6pd G6pd-1	3709400	4.22967e+06	Non significant	1.02111	0.0301425	0.807014	0.904355
Q00623	Apoa1	9.07553e+06	9345000	Non significant	0.922674	-0.116107	0.289803	0.500937
Q00915	Rbp1 Crbpi Rbp-1	2.28183e+06	1.09997e+06	Non significant	0.616554	-0.6977	0.32779	0.538925
Q00PI9	Hnrnpul2 Hnrpul2 Manp	1.13873e+07	13381000	Non significant	1.05144	0.0723705	0.490758	0.689713
Q01063	Pde4d	7.16073e+06	3.40163e+06	Non significant	0.410608	-1.28416	0.0843846	0.239143
Q01065	Pde1b Pde1b1	2.96547e+06	3.99947e+06	Non significant	1.20637	0.27067	0.012725	0.0779494
Q01097	Grin2b	5.85803e+06	5.92487e+06	Non significant	0.905469	-0.143263	0.0815828	0.234001
Q01405	Sec23a Sec23 Sec23r	5.81103e+06	5.11033e+06	Non significant	0.787319	-0.34498	0.11841	0.29191
Q01730	Rsu1 Rsp1	638133	0	Non significant	0.720284	-0.473362	0.21301	0.417775
Q01768	Nme2	7774400	8.56467e+06	Non significant	0.990095	-0.0143615	0.912273	0.960378
Q01853	Vcp	3.07323e+07	3.40943e+07	Non significant	0.993984	-0.00870585	0.858233	0.93337
Q02053	Uba1 Sbx Ube1 Ube1ax Ube1x	5.07207e+07	5.91263e+07	Non significant	1.04433	0.0625769	0.205319	0.410272
Q02105	C1qc C1qg	6317600	7.32377e+06	Non significant	1.03435	0.048727	0.607488	0.782005
Q02248	Ctnnb1 Catnb	13715000	14519000	Non significant	0.948009	-0.0770276	0.286806	0.497516
Q03137	Epha4 Sek Sek1	6030700	5953500	Non significant	0.884373	-0.177273	0.0221251	0.107718
Q03173	Enah Mena Ndpp1	3886500	3326400	Non significant	0.762233	-0.391696	0.116064	0.288675
Q03265	Atp5f1a Atp5a1	3.49453e+08	3.41697e+08	Non significant	0.875885	-0.191187	0.00643081	0.0509297
Q03517	Scg2 Chgc Scg-2	6.97057e+06	6543700	Non significant	0.854258	-0.227256	0.264909	0.475345
Q03958	Pfdn6 H2-Ke2 Pfd6	4.60603e+06	4.90513e+06	Non significant	0.961195	-0.0570996	0.660639	0.816578
Q04447	Ckb Ckbb	578460000	5.75463e+08	Non significant	0.891173	-0.166222	0.00551527	0.0456696
Q04690	Nf1	1910600	1.86483e+06	Non significant	0.874963	-0.192705	0.178665	0.37476
Q05816	Fabp5 Fabpe Klbp Mal1	1.24733e+07	1.29233e+07	Non significant	0.92257	-0.11627	0.22408	0.42659
Q05920	Pc Pcx	12875000	1.43117e+07	Non significant	0.995896	-0.00593241	0.919378	0.963416
Q06138	Cab39 Mo25	4785500	4.99297e+06	Non significant	0.937135	-0.0936719	0.441018	0.643414
Q06185	Atp5me Atp5i Atp5k Lfm-1 Lfm1	1.23513e+07	8.12223e+06	Non significant	0.592277	-0.755656	0.410715	0.616392
Q06890	Clu Apoj Msgp-2	8.92703e+06	1.13397e+07	Non significant	1.13604	0.184016	0.0388875	0.149918
Q07076	Anxa7 Anx7	9136600	10450000	Non significant	1.02488	0.0354517	0.458292	0.659847
Q07417	Acads	5136400	5.22893e+06	Non significant	0.883633	-0.178481	0.881117	0.941471
Q08460	Kcnma1 Kcnma	3.47757e+06	3.25497e+06	Non significant	0.853088	-0.229234	0.271569	0.481164
Q08642	Padi2 Pad2 Pdi Pdi2	3000300	2514600	Non significant	0.761208	-0.393637	0.0496241	0.173637
Q0GNC1	Inf2	963133	377867	Non significant	1.06718	0.0938066	0.850067	0.929462
Q0KL02	Trio	3.01667e+06	3621000	Non significant	1.06625	0.0925467	0.620718	0.792787
Q0VBF8	Stum	16097000	1.77097e+07	Non significant	0.987797	-0.0177135	0.860766	0.933466
Q0VE82	Cpne7	5123600	6.56073e+06	Non significant	1.1465	0.197232	0.0734294	0.219986
Q0VF55	Atp2b3	1.87093e+07	1.71687e+07	Non significant	0.820925	-0.284678	0.000895834	0.0150608
Q0VGU4	Vgf	5.50537e+06	6338700	Non significant	1.0354	0.0501936	0.67777	0.826333
Q11011	Npepps Psa	19422000	2.20773e+07	Non significant	1.01827	0.0261219	0.772395	0.885782
Q148V7	Relch Kiaa1468	4.24153e+06	4.66657e+06	Non significant	0.983813	-0.0235442	0.737429	0.863145
Q14BB9	Map6d1	5.00413e+06	6666700	Non significant	1.18705	0.247384	0.0298508	0.129224
Q14BI1	Slc24a2	7066900	4153600	Non significant	0.525631	-0.927879	0.0737452	0.220153
Q14BI2	Grm2 Gprc1b Mglur2	3372200	3278700	Non significant	0.867055	-0.205804	0.111133	0.281778
Q19LI2	A1bg	1.37473e+06	767067	Non significant	0.76813	-0.380578	0.189131	0.386561
Q2M3X8	Phactr1	3.86023e+06	5102500	Non significant	1.18352	0.243085	0.0337951	0.137643
Q2NL51	Gsk3a	7.46443e+06	7.12503e+06	Non significant	0.854779	-0.226377	0.0667353	0.20725
Q2PFD7	Psd3 Efa6d Kiaa0942	39639000	44398000	Non significant	1.00338	0.0048643	0.938427	0.971896
Q3B7Z2	Osbp Kiaa4220	3.79947e+06	4.39717e+06	Non significant	1.03681	0.0521557	0.907886	0.958943
Q3TC72	Fahd2 Fahd2a	1.16373e+07	9526700	Non significant	0.732133	-0.449822	0.00489156	0.0425643
Q3TCH7	Cul4a	2.48483e+06	2299000	Non significant	0.827044	-0.273963	0.0875501	0.245009
Q3TCN2	Plbd2	0	0	Non significant	1.70524	0.769974	0.102854	0.269273
Q3TDD9	Ppp1r21 Ccdc128 Klraq1	2.86213e+06	3.40373e+06	Non significant	1.05574	0.0782528	0.596415	0.772197
Q3TDK6	Rogdi Lzf	5931500	7.34063e+06	Non significant	1.1188	0.161949	0.399273	0.608913
Q3TES0	Iqsec3 Kiaa1110	2.16397e+06	3.54547e+06	Non significant	1.32987	0.411282	0.322801	0.533535
Q3THE2	Myl12b Mrlc2 Mylc2b	1.99793e+07	2.07083e+07	Non significant	0.928314	-0.107316	0.0947476	0.25705
Q3THK7	Gmps	5.49237e+06	5.82287e+06	Non significant	0.948588	-0.0761465	0.382963	0.594558
Q3THS6	Mat2a	14887000	1.85773e+07	Non significant	1.11475	0.156716	0.110433	0.280919
Q3TMH2	Scrn3	4.97133e+06	4159200	Non significant	0.747141	-0.420548	0.00530462	0.0445907
Q3TPX4	Exoc5 Sec10l1	3234100	4.02383e+06	Non significant	1.11653	0.159025	0.100849	0.265291
Q3TW96	Uap1l1	1.92433e+06	1.29307e+06	Non significant	0.659563	-0.600417	0.190085	0.387801
Q3TWW8	Srsf6 Sfrs6 Srp55	1.47547e+06	1.63983e+06	Non significant	0.640147	-0.643525	0.172351	0.364987
Q3TXS7	Psmd1	40058000	3.83503e+07	Non significant	0.855656	-0.224898	0.132993	0.311178
Q3TXX4	Slc17a7 Bnpi Vglut1	5.11263e+07	5.30497e+07	Non significant	0.927774	-0.108155	0.186324	0.383983
Q3U0V1	Khsrp Fubp2	9.34487e+06	1.18423e+07	Non significant	1.13397	0.18138	0.0135694	0.0815624
Q3U1J4	Ddb1	8.00093e+06	8434400	Non significant	0.944914	-0.0817448	0.171431	0.36488
Q3U5Q7	Cmpk2 Tyki	983867	2860500	Non significant	1.99592	0.997057	0.057442	0.188329
Q3UE37	Ube2z D11Moh35	1.19087e+06	623300	Non significant	0.891798	-0.165212	0.650059	0.810671
Q3UGR5	Hdhd2	16310000	14992000	Non significant	0.809379	-0.305113	0.146499	0.331887
Q3UH60	Dip2b Kiaa1463	1692100	1182100	Non significant	0.907805	-0.139546	0.824015	0.913937
Q3UH99	Shisa6 Gm879	4067600	5.08903e+06	Non significant	1.11423	0.15605	0.279395	0.489215
Q3UHB8	Ccdc177 Gm1568	2938700	2.62907e+06	Non significant	0.789912	-0.340236	0.300357	0.509172
Q3UHD6	Snx27 Kiaa0488	4.04197e+06	4.88237e+06	Non significant	1.0816	0.113165	0.11854	0.29191
Q3UHD9	Agap2 Centg1 Kiaa0167	6.89943e+06	7.40557e+06	Non significant	0.957931	-0.0620058	0.62364	0.794111
Q3UHJ0	Aak1 Kiaa1048	1.74693e+07	2.12037e+07	Non significant	1.08776	0.121356	0.090267	0.250854
Q3UHL1	Camkv	45772000	4.81547e+07	Non significant	0.942613	-0.0852622	0.100443	0.265266
Q3UHX2	Pdap1	5225600	6184300	Non significant	1.05899	0.0826911	0.295658	0.506195
Q3UJB0	Sf3b2	1656400	3455300	Non significant	1.57693	0.657122	0.0377994	0.147353
Q3ULD5	Mccc2	2.90073e+06	3068200	Non significant	0.949157	-0.0752809	0.588137	0.766361
Q3ULJ0	Gpd1l Kiaa0089	1.65767e+07	1.90703e+07	Non significant	1.03092	0.0439343	0.470457	0.671309
Q3UM45	Ppp1r7 Sds22	1.33473e+07	1.54263e+07	Non significant	1.03467	0.0491688	0.476538	0.677392
Q3UMR5	Mcu	3.78707e+06	2.43393e+06	Non significant	0.573543	-0.802027	0.0345062	0.139775
Q3UNH4	Gprin1	12778000	1.36253e+07	Non significant	0.954668	-0.0669297	0.307868	0.516824
Q3UNZ8	Cryzl2	3541300	3.08973e+06	Non significant	0.783971	-0.351127	0.0483823	0.170099
Q3UPL0	Sec31a Sec31l1	4.96503e+06	4.64947e+06	Non significant	0.840105	-0.251358	0.100303	0.265266
Q3USB7	Plcl1	2404900	3.19313e+06	Non significant	1.18434	0.244082	0.113652	0.285856
Q3UTH8	Arhgef9 Kiaa0424	1.70803e+06	2.37237e+06	Non significant	1.36058	0.444225	0.424287	0.627036
Q3UTJ2	Sorbs2 Argbp2 Kiaa0777	3.09917e+06	3150800	Non significant	0.914673	-0.128672	0.296894	0.507147
Q3UUG6	Tbc1d24 Kiaa1171	4.75233e+06	5.27187e+06	Non significant	0.995383	-0.0066769	0.944919	0.97501
Q3UUI3	Them4 Ctmp	9903100	9.66843e+06	Non significant	0.876724	-0.189805	0.10836	0.27786
Q3UVL4	Vps51 Ffr	4.88343e+06	4.96203e+06	Non significant	0.911494	-0.133695	0.35872	0.571329
Q3UVX5	Grm5 Gprc1e Mglur5	4686800	5.51213e+06	Non significant	1.05254	0.0738772	0.598143	0.773986
Q3UWL8	Pfdn4	5.08497e+06	7.02917e+06	Non significant	1.24181	0.31244	0.00833967	0.0609396
Q3UX10	Tubal3	776567	616900	Non significant	1.12674	0.172156	0.75573	0.874644
Q3UYC0	Ppm1h Kiaa1157	5.73247e+06	6948900	Non significant	1.0888	0.122733	0.290373	0.500984
Q3UYG8	Macrod2	3897700	1.11777e+06	Non significant	0.456161	-1.13238	0.036603	0.144793
Q3UZP4	Svip	2.46353e+06	1689400	Non significant	0.803798	-0.315096	0.643832	0.8047
Q3V3R1	Mthfd1l Fthfsdc1	2356000	1583300	Non significant	0.817062	-0.291482	0.258569	0.468525
Q3V3V9	Carmil2 Lrrc16c Rltpr	826033	2.22267e+06	Non significant	1.36071	0.444359	0.421948	0.625647
Q4ACU6	Shank3 Kiaa1650 Prosap2	4.19053e+06	4711900	Non significant	1.01543	0.0220857	0.86375	0.93493
Q4KMM3	Oxr1 C7 Gm1238	2.48103e+07	2.90013e+07	Non significant	1.04717	0.0664911	0.204334	0.4094
Q4KUS2	Unc13a	5077900	4156000	Non significant	0.728452	-0.457093	0.0398714	0.151896
Q4V9Z5	Sez6l2	2.69837e+06	0	Non significant	0.439809	-1.18505	0.0152866	0.0894787
Q4VAA2	Cdv3	5626100	7.35527e+06	Non significant	1.17034	0.226934	0.0168038	0.0951122
Q501J6	Ddx17	3862800	4.84173e+06	Non significant	1.12154	0.165487	0.0608319	0.195431
Q505F5	Lrrc47 Kiaa1185	3.42493e+06	4.38233e+06	Non significant	1.14968	0.201236	0.1727	0.364987
Q569Z6	Thrap3 Trap150	0	1204600	Non significant	1.46414	0.55005	0.400053	0.608913
Q5DQR4	Stxbp5l Llgl4	8.92693e+06	9.87443e+06	Non significant	0.985776	-0.0206681	0.859464	0.933466
Q5DTL9	Slc4a10 Kiaa4136 Ncbe	9563700	8597600	Non significant	0.805184	-0.31261	0.00508012	0.0430271
Q5DTT2	Psd Efa6a Kiaa2011 Psd1	746200	0	Non significant	0.645535	-0.631433	0.280101	0.490067
Q5DTY9	Kctd16 Gm1267 Kiaa1317	3.54403e+06	1.35943e+06	Non significant	0.549608	-0.863524	0.224248	0.42659
Q5DU25	Iqsec2 Kiaa0522	6886100	7.51297e+06	Non significant	0.978908	-0.0307545	0.636307	0.800812
Q5EBJ4	Ermn Kiaa1189	7.19617e+06	9270400	Non significant	1.15393	0.206557	0.0489541	0.171618
Q5EG47	Prkaa1	0	0	Non significant	1.49186	0.577111	0.28621	0.496867
Q5F2E8	Taok1 Kiaa1361	1.92647e+06	2.47923e+06	Non significant	1.13697	0.185196	0.18867	0.385971
Q5FWK3	Arhgap1	1.02657e+07	11251000	Non significant	0.982169	-0.0259564	0.675063	0.826333
Q5H8C4	Vps13a Chac Kiaa0986	2.61147e+06	1479600	Non significant	0.500977	-0.997185	0.039876	0.151896
Q5M8N0	Cnrip1	52178000	6.00327e+07	Non significant	1.03269	0.0464085	0.661679	0.817411
Q5M8N4	Sdr39u1	717733	777533	Non significant	0.892017	-0.164857	0.73171	0.860192
Q5PR73	Diras2	1.26807e+07	1.22337e+07	Non significant	0.864515	-0.210037	0.0121815	0.0765106
Q5RJI5	Brsk1 Gm1100 Sadb	8282600	7648600	Non significant	0.831822	-0.265653	0.612482	0.78617
Q5SQX6	Cyfip2 Kiaa1168 Pir121	23753000	2.41177e+07	Non significant	0.90966	-0.136601	0.0625242	0.19874
Q5SRX1	Tom1l2	1.52327e+07	1.70573e+07	Non significant	1.0041	0.00590613	0.921417	0.963653
Q5SSL4	Abr	9.84753e+06	1.02963e+07	Non significant	0.935835	-0.0956735	0.35204	0.564615
Q5SSM3	Arhgap44 Rich2	4.97793e+06	4.28383e+06	Non significant	0.771481	-0.374298	0.0872106	0.245009
Q5SUR0	Pfas Kiaa0361	3.48483e+06	4.48327e+06	Non significant	1.14545	0.195915	0.810394	0.906927
Q5SV85	Synrg Ap1gbp1 Syng	1.16007e+06	2.43263e+06	Non significant	1.54273	0.625484	0.281116	0.491213
Q5SVL6	Rap1gap2 Garnl4 Kiaa1039 Rap1ga2	4424700	4.94057e+06	Non significant	1.0046	0.00662021	0.956128	0.978893
Q5SXY1	Specc1 Cytsb Kiaa4061	1.68053e+06	1.33267e+06	Non significant	0.767957	-0.380902	0.278904	0.489121
Q5SYD0	Myo1d	1.06183e+06	634700	Non significant	0.876968	-0.189404	0.311341	0.519908
Q5XJY5	Arcn1 Copd	5.66797e+06	6119800	Non significant	0.96852	-0.0461457	0.619456	0.792272
Q60597	Ogdh Kiaa4192	2.25063e+07	2.21783e+07	Non significant	0.88287	-0.179726	0.00201331	0.0245998
Q60598	Cttn Ems1	16971000	1.95543e+07	Non significant	1.0321	0.0455812	0.37877	0.591431
Q60605	Myl6 Myln	2.51283e+07	30016000	Non significant	1.06923	0.0965669	0.185888	0.383437
Q60625	Icam5 Icam3 Tlcn	2.39263e+07	2.75523e+07	Non significant	1.033	0.0468382	0.480844	0.680485
Q60631	Grb2	1.21397e+07	1.45487e+07	Non significant	1.06909	0.0963766	0.336655	0.54906
Q60634	Flot2 Esa1 M17s1	1.00347e+07	1.09703e+07	Non significant	0.978694	-0.0310702	0.566157	0.751292
Q60668	Hnrnpd Auf1 Hnrpd	2.50217e+07	2.83677e+07	Non significant	1.0161	0.0230417	0.696509	0.836859
Q60673	Ptprn Ptp35	845500	776600	Non significant	1.39448	0.479731	0.382172	0.594254
Q60676	Ppp5c	11396000	11369000	Non significant	0.893334	-0.162728	0.0334338	0.137031
Q60692	Psmb6 Lmp19	1.58617e+07	16884000	Non significant	0.955164	-0.066179	0.322218	0.533294
Q60737	Csnk2a1 Ckiia	1.71607e+07	17828000	Non significant	0.932579	-0.100703	0.213423	0.417775
Q60749	Khdrbs1	4.71233e+06	4.12163e+06	Non significant	0.781324	-0.356007	0.0791649	0.229256
Q60780	Gas7	5.21383e+06	7020100	Non significant	1.20537	0.269478	0.00893576	0.0629481
Q60854	Serpinb6 Serpinb6a Spi3	6.03053e+06	6327200	Non significant	0.94773	-0.0774516	0.559389	0.746928
Q60864	Stip1	24894000	31335000	Non significant	1.1289	0.174917	0.0565542	0.186512
Q60865	Caprin1 Gpiap Gpiap1 Gpip137 M11s1 Rng105 G5E5	4.90523e+06	6.12603e+06	Non significant	1.11892	0.162111	0.102964	0.269273
Q8BMJ3	Eif1ax Eif1ay	6.54203e+06	8.55057e+06	Non significant	1.17241	0.229479	0.763593	0.880553
Q60875	Arhgef2 Kiaa0651 Lbcl1 Lfc	8.64753e+06	1.0028e+07	Non significant	1.04067	0.0575161	0.403533	0.611728
Q60902	Eps15l1 Eps15-rs Eps15R	4.37023e+06	5.59923e+06	Non significant	1.15273	0.205056	0.233014	0.437097
Q60960	Kpna1 Rch2	2.18267e+06	608300	Non significant	0.522383	-0.936821	0.136652	0.315207
Q60972	Rbbp4 Rbap48	3.03303e+06	5.99733e+06	Non significant	2.24598	1.16735	0.0973437	0.259738
Q60996	Ppp2r5c	3.37693e+06	3933500	Non significant	1.03933	0.0556551	0.717349	0.851376
Q61016	Gng7 Gngt7	1.51557e+07	1.39163e+07	Non significant	0.822081	-0.282648	0.014635	0.0865711
Q61024	Asns	0	637067	Non significant	1.80483	0.851863	0.104046	0.271739
Q61035	Hars1 Hars	6.26943e+06	7253500	Non significant	1.03546	0.0502729	0.502145	0.702626
Q61036	Pak3 Pak-3 Pakb Stk4	4.72767e+06	6.56463e+06	Non significant	1.24701	0.318472	0.186873	0.384282
Q61074	Ppm1g Fin13 Ppm1c	0	673133	Non significant	0.812738	-0.299138	0.50554	0.704773
Q61081	Cdc37	8.30723e+06	9809900	Non significant	1.05703	0.0800103	0.299684	0.509172
Q61097	Ksr1 Ksr	3.24683e+06	3.48077e+06	Non significant	0.959245	-0.0600293	0.869638	0.938598
Q61137	Astn1 Astn Kiaa0289	3830200	3.91447e+06	Non significant	0.918103	-0.123271	0.854361	0.930064
Q61151	Ppp2r5e Kiaa4006	9.76843e+06	1.04488e+07	Non significant	0.957432	-0.0627581	0.404028	0.611911
Q61166	Mapre1	7.69427e+06	9.62663e+06	Non significant	1.12205	0.166137	0.0475004	0.168589
Q61171	Prdx2 Tdpx1 Tpx	7.34993e+07	8.70997e+07	Non significant	1.06171	0.0863944	0.100558	0.265266
Q61187	Tsg101	3.26537e+06	2.41607e+06	Non significant	0.766445	-0.383747	0.4413	0.643414
Q61206	Pafah1b2 Pafahb	4.25323e+07	3.47007e+07	Non significant	0.742786	-0.428981	0.0167359	0.0951122
Q61234	Snta1 Snt1	3.75317e+06	3276000	Non significant	0.792854	-0.334873	0.299922	0.509172
Q61282	Acan Agc Agc1	2220800	2436200	Non significant	0.997586	-0.00348703	0.984048	0.991747
Q61290	Cacna1e Cach6 Cacnl1a6 Cchra1	4.56543e+06	4.14957e+06	Non significant	0.808718	-0.306292	0.599883	0.775216
Q61301	Ctnna2 Catna2	10161200	1.17063e+07	Non significant	1.03115	0.0442501	0.542354	0.734527
Q61316	Hspa4 Apg2 Hsp110	3.05893e+07	31731000	Non significant	0.929284	-0.105809	0.0514492	0.177699
Q61330	Cntn2 Tax	2.47107e+06	1.73053e+06	Non significant	0.925684	-0.111408	0.249233	0.456791
Q61361	Bcan	3.58287e+07	4.18493e+07	Non significant	1.04617	0.065121	0.301121	0.509203
Q61411	Hras Hras1	3.29873e+07	3.11527e+07	Non significant	0.848772	-0.236552	0.051165	0.177372
Q61425	Hadh Hadhsc Mschad Schad	6.07343e+06	6.82353e+06	Non significant	1.00913	0.0131179	0.905919	0.958458
Q61481	Pde1a	9.10783e+06	9811100	Non significant	0.964484	-0.0521711	0.638996	0.801793
Q61490	Alcam	1.11913e+07	1.05427e+07	Non significant	0.843703	-0.245193	0.0146873	0.0866514
Q61545	Ewsr1 Ews Ewsh	5.40677e+06	5.03937e+06	Non significant	0.826194	-0.275447	0.266744	0.476009
Q61548	Snap91	8.05133e+07	9.20593e+07	Non significant	1.02426	0.0345869	0.540207	0.732506
Q61553	Fscn1 Fan1 Snl	4.40533e+07	4.77223e+07	Non significant	0.969617	-0.0445124	0.521329	0.718675
Q61584	Fxr1 Fxr1h	3.21663e+06	3995700	Non significant	1.11368	0.15534	0.802981	0.903152
Q61598	Gdi2 Gdi3	3.59507e+07	3.59553e+07	Non significant	0.896138	-0.158207	0.00454135	0.0409454
Q61644	Pacsin1 Pacsin	4.89513e+07	6.50913e+07	Non significant	1.19113	0.252328	0.000242614	0.0068669
Q8BZY3	Ddx19b	3.47187e+06	2008400	Non significant	0.633112	-0.659467	0.504203	0.704624
Q61656	Ddx5 Tnz2	8.53873e+06	10279500	Non significant	1.07603	0.105719	0.111479	0.281977
Q61686	Cbx5 Hp1a	2.15923e+06	2.75307e+06	Non significant	1.1392	0.188027	0.663796	0.819122
Q61699	Hsph1 Hsp105 Hsp110 Kiaa0201	1.92767e+07	23679000	Non significant	1.09946	0.136801	0.048968	0.171618
Q61735	Cd47	2.58933e+07	25646000	Non significant	0.887071	-0.172879	0.00471683	0.0413601
Q61753	Phgdh	25810000	31986000	Non significant	1.11094	0.151779	0.0182927	0.0987984
Q61768	Kif5b Khcs Kns1	4.90907e+06	4.54313e+06	Non significant	0.826196	-0.275444	0.0246542	0.113681
Q61792	Lasp1 Mln50	1.22423e+07	1.36557e+07	Non significant	0.997035	-0.00428456	0.954377	0.978893
Q61831	Mapk10 Jnk3 Prkm10 Serk2	4.85657e+06	4845300	Non significant	0.894453	-0.160922	0.0550361	0.183126
Q61838	Pzp A2m	6335100	8555400	Non significant	1.20846	0.273168	0.00798708	0.0597295
Q61879	Myh10	1.28373e+07	1.53683e+07	Non significant	1.07226	0.100652	0.0410661	0.153952
Q61885	Mog	118510000	1.19823e+08	Non significant	0.905891	-0.14259	0.147232	0.33321
Q61937	Npm1	1.59833e+07	15098000	Non significant	0.848177	-0.237563	0.0777446	0.227804
Q61990	Pcbp2 Cbp Hnrnpx Hnrpx	22927000	25011000	Non significant	0.97686	-0.0337765	0.712511	0.848788
Q62048	Pea15 Pea15a	1.13237e+08	95276000	Non significant	0.750702	-0.413689	0.00209836	0.0249927
Q62059	Vcan Cspg2	1.39797e+07	1.59973e+07	Non significant	1.02586	0.0368271	0.614058	0.786839
Q62093	Srsf2 Pr264 Sfrs10 Sfrs2	1.02063e+07	13935000	Non significant	1.22223	0.289519	0.0178743	0.0982988
Q62108	Dlg4 Dlgh4 Psd95	2.96717e+07	3.00537e+07	Non significant	0.906607	-0.141451	0.0187349	0.0990395
Q62167	Ddx3x D1Pas1-rs2 Ddx3 Dead3 Erh	7138500	7.90023e+06	Non significant	0.990816	-0.0133104	0.862556	0.934889
Q62188	Dpysl3 Drp3 Ulip	2.24357e+07	2.67047e+07	Non significant	1.06619	0.0924691	0.0695558	0.212308
Q62189	Snrpa Rnu1a-1	0	1908800	Non significant	2.01834	1.01317	0.145145	0.329486
Q62261	Sptbn1 Elf Spnb-2 Spnb2 Sptb2	8.53097e+07	9.56687e+07	Non significant	1.00462	0.00664282	0.869461	0.938598
Q62277	Syp	2.32427e+08	233560000	Non significant	0.900466	-0.151257	0.0707627	0.215273
Q62283	Tspan7 Mxs1 Tm4sf2	1242900	0	Non significant	0.823959	-0.279355	0.73236	0.860192
Q62318	Trim28 Kap1 Krip1 Tif1b	4823400	4.56333e+06	Non significant	0.843531	-0.245487	0.0735538	0.219986
Q62348	Tsn	7860000	7.97957e+06	Non significant	0.90634	-0.141875	0.372982	0.588405
Q62351	Tfrc Trfr	1.44287e+06	0	Non significant	0.727737	-0.458511	0.518626	0.717604
Q62376	Snrnp70 Snrp70	2401600	2.35293e+06	Non significant	0.872707	-0.196431	0.337284	0.549685
Q62393	Tpd52	6198000	7.61357e+06	Non significant	1.08721	0.120632	0.300245	0.509172
Q62417	Sorbs1 Kiaa1296 Sh3d5	2.78697e+06	3.16637e+06	Non significant	1.02436	0.0347287	0.773294	0.886256
Q62418	Dbnl Abp1 Sh3p7	8.69427e+06	9943000	Non significant	1.0249	0.0354857	0.532382	0.726744
Q62419	Sh3gl1 Sh3d2b	4.34077e+06	5.22417e+06	Non significant	1.07746	0.107639	0.421683	0.625647
Q62420	Sh3gl2 Een1 Sh3d2a	7.60623e+07	93221000	Non significant	1.09771	0.134501	0.060968	0.195587
Q62421	Sh3gl3 Sh3d2c Sh3d2c2	3.43043e+06	5.19737e+06	Non significant	1.3554	0.438714	0.00121093	0.0179314
Q62425	Ndufa4	69921000	92130000	Non significant	1.17552	0.233299	0.0583452	0.190175
Q62433	Ndrg1 Ndr1 Ndrl Tdd5	7334300	9.17387e+06	Non significant	1.12103	0.164825	0.0696933	0.212308
Q62442	Vamp1 Syb1	1.54203e+07	1.83447e+07	Non significant	1.06779	0.0946342	0.241928	0.449296
Q62443	Nptx1	6.69927e+06	7364900	Non significant	0.985485	-0.0210943	0.737284	0.863145
Q62448	Eif4g2 Nat1	1.68303e+06	2.61087e+06	Non significant	1.23228	0.301326	0.391626	0.602884
Q62465	Vat1 Vat-1	9.51623e+06	1.17273e+07	Non significant	1.10796	0.1479	0.111942	0.282828
Q62523	Zyx	712500	835467	Non significant	0.847521	-0.238679	0.64198	0.803283
Q63844	Mapk3 Erk1 Prkm3	1.14993e+07	11815000	Non significant	0.920099	-0.120139	0.0878515	0.245545
Q63912	Omg Omgp	1.73037e+07	1.95437e+07	Non significant	1.01131	0.0162261	0.791669	0.897829
Q63932	Map2k2 Mek2 Mkk2 Prkmk2	2377300	2964200	Non significant	1.11745	0.16021	0.0433614	0.158135
Q64010	Crk Crko	9787400	1.15857e+07	Non significant	1.05998	0.084037	0.191117	0.389196
Q640R3	Hepacam	10330200	1.01175e+07	Non significant	0.877957	-0.187778	0.069021	0.211702
Q64105	Spr	1.11283e+07	14615000	Non significant	1.17563	0.233432	0.00206668	0.0249788
Q64133	Maoa	3586100	3.74053e+06	Non significant	0.932183	-0.101315	0.510772	0.708491
Q64152	Btf3	1685700	2.04563e+06	Non significant	1.10522	0.144337	0.851942	0.929711
Q641P0	Actr3b	1.87543e+07	17028000	Non significant	0.813157	-0.298394	0.000304166	0.00764174
Q64331	Myo6 Sv	2.98307e+06	3.06383e+06	Non significant	0.923905	-0.114184	0.506168	0.705166
Q64332	Syn2	2.01553e+08	205160000	Non significant	0.91174	-0.133306	0.0786388	0.228656
Q64433	Hspe1	9.79537e+07	1.06643e+08	Non significant	0.975009	-0.0365132	0.527739	0.724113
Q64444	Ca4 Car4	1.22863e+06	1.77383e+06	Non significant	1.11254	0.153855	0.835748	0.921466
Q6ZWY9	H2bc4 Hist1h2bc; H2bc6 Hist1h2be; H2bc8 Hist1h2bg	3.80527e+08	335790000	Non significant	0.789478	-0.34103	0.000491014	0.0100726
Q64487	Ptprd	3.24537e+06	2145400	Non significant	0.824422	-0.278546	0.292831	0.503331
Q64514	Tpp2	6.38333e+06	7.33447e+06	Non significant	1.02957	0.0420382	0.425245	0.628037
Q64521	Gpd2 Gdm1	21793000	2.38403e+07	Non significant	0.979889	-0.0293095	0.588847	0.766482
Q64523	H2ac20 Hist2h2ab Hist2h2ac	4.66747e+07	38790000	Non significant	0.756183	-0.403193	0.193002	0.391965
Q64674	Srm	5470100	5.42443e+06	Non significant	0.891591	-0.165545	0.0799385	0.230636
Q64727	Vcl	4.24577e+06	3393500	Non significant	0.72148	-0.470968	0.0168479	0.0951122
Q64737	Gart	3651800	3.80227e+06	Non significant	0.932187	-0.101309	0.125131	0.301827
Q68ED2	Grm7 Gprc1g Mglur7	4.11897e+06	0	Non significant	0.224744	-2.15365	0.00862089	0.0623829
Q68ED7	Crtc1 Kiaa0616 Mect1 Torc1	4.97497e+06	6.16653e+06	Non significant	1.11565	0.157886	0.209175	0.413092
Q68EF6	Begain	794467	2.88437e+06	Non significant	1.82319	0.866467	0.0543345	0.18228
Q68FD5	Cltc	2.49377e+08	2.48487e+08	Non significant	0.892785	-0.163615	0.0038646	0.036461
Q68FF6	Git1	1.02209e+07	1.07857e+07	Non significant	0.945834	-0.0803411	0.217448	0.420963
Q68FG2	Sptbn2 Spnb3	106410000	1.28237e+08	Non significant	1.07961	0.110512	0.0215757	0.106854
Q68FH0	Pkp4 Armrp	81493000	88147000	Non significant	0.964208	-0.0525831	0.753572	0.873956
Q68FL4	Ahcyl2	1.04983e+07	11301000	Non significant	0.965164	-0.0511542	0.400314	0.608913
Q68FL6	Mars1 Mars	2100400	3.94423e+06	Non significant	1.5332	0.616542	0.313168	0.520628
Q69Z98	Brsk2 Kiaa4256 Sada	2.97163e+06	2.17077e+06	Non significant	0.763241	-0.38979	0.294158	0.5044
Q69ZK9	Nlgn2 Kiaa1366	4.30567e+06	5.21893e+06	Non significant	1.08705	0.120421	0.172685	0.364987
Q6A0A9	FAM120A Kiaa0183 Ossa	2.66957e+06	2.92413e+06	Non significant	0.975885	-0.0352165	0.921278	0.963653
Q6A4J8	Usp7 Hausp	5018700	4.61903e+06	Non significant	0.818572	-0.288819	0.0313024	0.13231
Q6GQT9	Nomo1	1649200	0	Non significant	0.792019	-0.336392	0.272135	0.481678
Q6IRU2	Tpm4	3284400	4.39413e+06	Non significant	1.18378	0.243402	0.67726	0.826333
Q6IRU5	Cltb	38658000	4.53847e+07	Non significant	1.05054	0.0711246	0.276736	0.486464
Q6KAR6	Exoc3 Sec6l1	4.28097e+06	5.31983e+06	Non significant	1.1154	0.157563	0.723151	0.855537
Q6NS52	Dgkb Kiaa0718	8.62617e+06	9.93863e+06	Non significant	1.03415	0.048447	0.705985	0.843259
Q6NS60	Fbxo41 D6Ertd538e Kiaa1940	3412300	3.12143e+06	Non significant	0.825469	-0.276713	0.0664751	0.206797
Q6NVE8	Wdr44 RPH11	826300	958633	Non significant	0.786422	-0.346624	0.553172	0.742878
Q6NXK7	Dpp10	3.83363e+06	4.85933e+06	Non significant	1.13421	0.181693	0.0770057	0.227157
Q6NZJ6	Eif4g1	4.69677e+06	4.56383e+06	Non significant	0.860452	-0.216833	0.446528	0.648811
Q6NZL0	Mtcl3 Soga3	4.43857e+06	5.77737e+06	Non significant	1.17006	0.226587	0.0313938	0.132446
Q6P069	Sri	3.71947e+06	4.97817e+06	Non significant	1.19877	0.26155	0.0817667	0.234001
Q6P1B1	Xpnpep1	5.73903e+06	7335600	Non significant	1.15466	0.207469	0.0919072	0.253084
Q6P1D5	Sez6l Aig1l Kiaa0927	4.08563e+06	1.44443e+06	Non significant	0.294464	-1.76384	0.0517304	0.177886
Q6P1F6	Ppp2r2a	1.97963e+07	1.86333e+07	Non significant	0.843397	-0.245717	0.00101537	0.0161019
Q6P2B1	Tnpo3	1.98513e+06	1049700	Non significant	0.793408	-0.333866	0.339126	0.551481
Q6P4S6	Sik3 Kiaa0999 Qsk	4.62147e+06	4.71823e+06	Non significant	0.891853	-0.165122	0.433806	0.637731
Q6P4T2	Snrnp200 Kiaa0788	3.75213e+06	3.53707e+06	Non significant	0.885369	-0.175649	0.802385	0.903123
Q6P5E4	Uggt1 Gt Ugcgl1 Uggt Ugt1 Ugtr	581133	1.52923e+06	Non significant	1.90726	0.9315	0.00920236	0.0640828
Q6P5F7	Ttyh3 Kiaa1691	898200	645900	Non significant	0.924568	-0.113148	0.805245	0.903426
Q6P5F9	Xpo1 Crm1	6018700	5.91897e+06	Non significant	0.878107	-0.187531	0.161512	0.352882
Q6P5U7	Nwd2 Kiaa1239	5.07567e+06	7515000	Non significant	2.08326	1.05884	0.455658	0.656899
Q6P8I4	Pcnp	2.35767e+06	3.22233e+06	Non significant	1.22052	0.287495	0.594496	0.771229
Q6P8X1	Snx6	3614800	4431900	Non significant	1.10133	0.139244	0.377403	0.590534
Q6P9K8	Caskin1 Kiaa1306	6475700	7.74723e+06	Non significant	1.07106	0.0990381	0.165489	0.35752
Q6P9K9	Nrxn3	6.23443e+06	7526800	Non significant	1.08357	0.115796	0.440424	0.643414
Q6PA06	Atl2 Arl6ip2	1.13603e+06	673300	Non significant	1.11551	0.157709	0.782063	0.892048
Q6PAK3	Prmt8 Hrmt1l4	919933	1.92937e+06	Non significant	1.01251	0.0179299	0.977472	0.990765
Q6PAR5	Gapvd1 Gapex5 Kiaa1521	723000	760967	Non significant	0.877937	-0.187811	0.686605	0.830753
Q6PB66	Lrpprc Lrp130	8115200	9.42443e+06	Non significant	1.03473	0.0492605	0.697499	0.837149
Q6PCP5	Mff	4.17257e+06	5039000	Non significant	1.09587	0.13208	0.412134	0.617649
Q6PD03	Ppp2r5a	3.12227e+06	3819400	Non significant	1.09508	0.131032	0.284934	0.495816
Q6PDL0	Dync1li2 Dncli2 Dnclic2	4.89327e+06	5.64643e+06	Non significant	1.03604	0.0510762	0.636232	0.800812
Q6PDM2	Srsf1 Sfrs1	9.24983e+06	1.12583e+07	Non significant	1.09405	0.129682	0.222872	0.42659
Q6PDS3	Sarm1 Kiaa0524	0	356433	Non significant	1.37824	0.462831	0.130918	0.307815
Q6PE13	Prrt3	3747100	3329100	Non significant	0.809187	-0.305455	0.701974	0.840264
Q6PEB6	Mob4 Mob3 Mobkl3 Phocn Prei3	7.57107e+06	6408100	Non significant	0.737272	-0.439732	0.12424	0.300649
Q6PER3	Mapre3	20443000	23084000	Non significant	1.011	0.0157787	0.795334	0.898846
Q6PFD5	Dlgap3 Dap3	3431700	3.23477e+06	Non significant	0.838812	-0.25358	0.127648	0.304287
Q6PFR5	Tra2a	709200	2.21363e+06	Non significant	1.92544	0.945185	0.0240638	0.112097
Q6PGF7	Exoc8	4553800	3607800	Non significant	0.707885	-0.498413	0.126577	0.302854
Q6PGL7	Washc2 D6Wsu116e Fam21 Kiaa0592	0	1.58723e+06	Non significant	2.08449	1.0597	0.0606131	0.195067
Q6PGN3	Dclk2 Dcamkl2	7229300	9.34997e+06	Non significant	1.1572	0.210644	0.245004	0.452376
Q6PH08	Erc2 Cast1 D14Ertd171e Kiaa0378	1.23833e+07	14852000	Non significant	1.07383	0.10276	0.262071	0.473337
Q6PHN9	Rab35	1.17213e+07	1.05417e+07	Non significant	0.805478	-0.312084	0.000937555	0.0154145
Q6PHU5	Sort1	4760900	5.84017e+06	Non significant	1.08736	0.120827	0.290122	0.500937
Q6PHZ2	Camk2d Kiaa4163	8.16517e+06	9.84943e+06	Non significant	1.08252	0.114392	0.399604	0.608913
Q6PIC6	Atp1a3	484970000	4.52797e+08	Non significant	0.836466	-0.257621	0.000269264	0.00718707
Q6PIE5	Atp1a2	66443000	5.44407e+07	Non significant	0.734102	-0.445948	6.6966e-06	0.000554578
Q6Q477	Atp2b4	4836100	5.19813e+06	Non significant	0.963669	-0.0533905	0.656837	0.814128
Q6R0H7	Gnas Gnas1	8437700	9.19113e+06	Non significant	0.980041	-0.029086	0.795535	0.898846
Q6R891	Ppp1r9b	1.32647e+07	1.76407e+07	Non significant	1.19408	0.255897	0.0214369	0.106755
Q6WQJ1	Dagla Kiaa0659 Nsddr	3626900	3209100	Non significant	0.855629	-0.224942	0.803576	0.903366
Q6WVG3	Kctd12 Pfet1	9263000	10661000	Non significant	1.03347	0.0475	0.738541	0.863239
Q6X893	Slc44a1 Cd92 Cdw92 Ctl1	5.94333e+06	5.12657e+06	Non significant	0.764968	-0.386529	0.0532062	0.181079
Q6ZPE2	Sbf1 Kiaa3020 Mtmr5	1.47787e+07	1.67903e+07	Non significant	1.01823	0.0260592	0.653844	0.81298
Q6ZPJ3	Ube2o Kiaa1734	5.84517e+06	7.19097e+06	Non significant	1.10289	0.141289	0.0522372	0.178597
Q6ZPQ6	Pitpnm2 Kiaa1457 Nir3	3.85243e+06	3.46967e+06	Non significant	0.796636	-0.328007	0.134702	0.31337
Q6ZPU9	Kifbp Kbp Kiaa1279 Kif1bp	1.00723e+06	2027900	Non significant	1.36158	0.445278	0.479705	0.679735
Q6ZQ18	Efr3b Kiaa0953	3887800	3.82933e+06	Non significant	0.883748	-0.178293	0.30313	0.511161
Q6ZQ38	Cand1 D10Ertd516e Kiaa0829	3.39897e+07	39751000	Non significant	1.04775	0.0672877	0.159905	0.351571
Q6ZQK5	Acap2 Centb2 Kiaa0041	1.76007e+06	0	Non significant	0.71423	-0.485539	0.333056	0.543999
Q6ZWN5	Rps9	4.30417e+06	4.51047e+06	Non significant	0.933941	-0.0985969	0.42112	0.625647
Q6ZWQ0	Syne2	5.46513e+06	1.95287e+06	Non significant	0.264367	-1.91938	0.0106395	0.0699705
Q6ZWR6	Syne1	0	0	Non significant	0.749853	-0.41532	0.442388	0.644416
Q6ZWU9	Rps27	9.23727e+06	1.04893e+07	Non significant	1.01796	0.0256879	0.734598	0.862237
Q6ZWV3	Rpl10 Qm	8.95957e+06	10201800	Non significant	1.02017	0.0288125	0.735712	0.863062
Q6ZWV7	Rpl35	4.36897e+06	6.38487e+06	Non significant	1.28536	0.362178	0.0229362	0.109584
Q6ZWX6	Eif2s1 Eif2a	4.88203e+06	6.49173e+06	Non significant	1.18499	0.244881	0.0995244	0.263982
Q6ZWY8	Tmsb10 Ptmb10	32644000	4.28007e+07	Non significant	1.17317	0.230418	0.0112845	0.072092
Q71LX4	Tln2	12571000	15601000	Non significant	1.11202	0.153186	0.0129189	0.0785731
Q71M36	Cspg5 Caleb Ngc	7.56653e+06	5.85123e+06	Non significant	0.561209	-0.833389	0.186891	0.384282
Q76MZ3	Ppp2r1a	1.09317e+08	1.06857e+08	Non significant	0.875641	-0.191588	0.00257412	0.0290784
Q78PY7	Snd1	5.69733e+06	6055400	Non significant	0.952715	-0.0698829	0.264818	0.475345
Q78YZ6	Scoc Scoco	5.38327e+06	2.83077e+06	Non significant	0.522644	-0.936098	0.107593	0.27729
Q78ZA7	Nap1l4	12595000	12404000	Non significant	0.881164	-0.182518	0.0748482	0.221964
Q791T5	Mtch1	926933	0	Non significant	0.732474	-0.44915	0.0256408	0.115126
Q791V5	Mtch2 Mimp	5.56733e+06	5609900	Non significant	1.05394	0.0757916	0.890582	0.947356
Q7M6Y3	Picalm Calm Fit1	6304500	6.14803e+06	Non significant	0.872979	-0.195981	0.020018	0.10212
Q7TMB8	Cyfip1 Kiaa0068 Shyc Sra1	4319500	5.26217e+06	Non significant	1.10075	0.138491	0.278778	0.489121
Q7TME0	Plppr4 D3Bwg0562e Kiaa0455 Lppr4 Php1 Prg1	5.14463e+06	5505400	Non significant	0.957823	-0.0621688	0.338708	0.551202
Q7TMF3	Ndufa12	1.84717e+07	2.03963e+07	Non significant	0.994779	-0.00755148	0.936901	0.971215
Q7TMK9	Syncrip Hnrpq Nsap1 Nsap1l	8507400	7.97117e+06	Non significant	0.839171	-0.252964	0.682493	0.828927
Q7TMM9	Tubb2a Tubb2	1.24043e+09	1152100000	Non significant	0.832221	-0.264961	0.00369906	0.0359579
Q7TMY8	Huwe1 Kiaa0312 Ureb1	3.10413e+06	2501500	Non significant	0.740725	-0.432989	0.0953021	0.257673
Q7TN29	Smap2 Smap1l	3453100	4354000	Non significant	1.14445	0.194656	0.395458	0.605232
Q812E0	Cpeb2	0	0	Non significant	0.745693	-0.423346	0.136019	0.31484
Q7TNC4	Luc7l2	536033	0	Non significant	1.02149	0.0306778	0.952136	0.97884
Q7TNG5	Eml2	3.81507e+06	4804600	Non significant	1.12669	0.172093	0.168054	0.361664
Q7TNL5	Ppp2r5d	5.04643e+06	6.27693e+06	Non significant	1.1432	0.19308	0.345239	0.558065
Q7TPM6	Fsd1	5.16203e+06	4865000	Non significant	0.839188	-0.252933	0.228636	0.431563
Q7TPR4	Actn1	1.46673e+07	1.51737e+07	Non significant	0.92692	-0.109483	0.0407141	0.153519
Q7TQD2	Tppp	93273000	1.00674e+08	Non significant	0.967494	-0.0476753	0.422424	0.625898
Q7TQF7	Amph Amph1	3.91917e+07	45104000	Non significant	1.03402	0.0482607	0.539023	0.731789
Q7TQI3	Otub1	4.05017e+07	4.05307e+07	Non significant	0.897187	-0.156519	0.0924238	0.254194
Q7TSJ2	Map6 Mtap6	41387000	5.29673e+07	Non significant	1.14678	0.197595	0.0042775	0.0389165
Q7TT50	Cdc42bpb Kiaa1124	2.85337e+06	2.54053e+06	Non significant	0.794857	-0.331232	0.0644738	0.203047
Q80SW1	Ahcyl1 Irbit	3.44633e+07	3.78803e+07	Non significant	0.984718	-0.0222174	0.659215	0.816578
Q80T41	Gabbr2 Gm425 Gpr51	2658400	2557900	Non significant	0.868789	-0.202922	0.212493	0.417775
Q80TB8	Vat1l Kiaa1576	3.50333e+06	4902200	Non significant	1.26578	0.340026	0.0478239	0.168932
Q80TE7	Lrrc7 Kiaa1365 Lap1	5.61517e+06	6161200	Non significant	0.978728	-0.0310204	0.699953	0.839046
Q80TJ1	Cadps Caps Caps1 Kiaa1121	25960000	29429000	Non significant	1.01524	0.0218148	0.676432	0.826333
Q80TK0	Btbd8 Gm16115 Kiaa1107	2490200	2615600	Non significant	0.934534	-0.0976816	0.402998	0.611332
Q80TL0	Ppm1e Camkn Kiaa1072	2.39917e+07	2.37327e+07	Non significant	0.885354	-0.175674	0.0200287	0.10212
Q80TL4	Phf24 Kiaa1045 N28178	1.42507e+07	16210000	Non significant	1.01974	0.0282035	0.64923	0.810089
Q80TM9	Nisch Kiaa0975	2.97957e+06	3.11383e+06	Non significant	0.940065	-0.0891671	0.57595	0.758436
Q80TS3	Adgrl3 Kiaa0768 Lec3 Lphn3	1.71583e+06	1.62577e+06	Non significant	0.795028	-0.330922	0.267334	0.476303
Q80TV8	Clasp1 Kiaa0622	2.60047e+06	806167	Non significant	0.514577	-0.958541	0.00883679	0.0627272
Q80TZ3	Dnajc6 Kiaa0473	1.62807e+07	18841000	Non significant	1.03704	0.052471	0.347633	0.56107
Q80U23	Snph Kiaa0374	4.54497e+06	1.41933e+06	Non significant	0.357134	-1.48546	0.0227841	0.109325
Q80U28	Madd Kiaa0358	5.82243e+06	6419000	Non significant	0.989647	-0.0150134	0.876387	0.941211
Q80U40	Rimbp2 Kiaa0318 Rbp2	2.79373e+06	3514000	Non significant	1.13622	0.184238	0.244031	0.450954
Q80U49	Cep170b Kiaa0284	2.04257e+06	2.46707e+06	Non significant	1.08519	0.117949	0.556061	0.74631
Q80U56	Avl9 Kiaa0241	613633	1422300	Non significant	1.29856	0.376913	0.168324	0.361897
Q80U63	Mfn2 Kiaa0214 Marf	5478600	6386700	Non significant	1.04276	0.0604097	0.373759	0.588953
Q80UG2	Plxna4 Kiaa1550	7662800	7.19657e+06	Non significant	0.840593	-0.250521	0.0011238	0.0172111
Q80UG5	Septin9 Kiaa0991 Sept9 Sint1	9.37243e+06	1.10773e+07	Non significant	1.05894	0.0826259	0.203721	0.409273
Q80UJ7	Rab3gap1 Kiaa0066 Rab3gap	4472400	4789200	Non significant	0.962225	-0.0555545	0.546072	0.738221
Q80UM3	Naa15 Narg1 Nat1 Tbdn-1 Tubedown	1.94303e+06	1.50737e+06	Non significant	0.878849	-0.186312	0.565534	0.750943
Q80UP3	Dgkz	3.20167e+06	4.38843e+06	Non significant	1.22756	0.295799	0.00275225	0.0300927
Q80UW2	Fbxo2 Fbs1 Fbx2	7.56603e+06	1.13927e+07	Non significant	1.34685	0.429587	2.56152e-05	0.00154799
Q80VD1	Fam98b	4494600	5.24047e+06	Non significant	1.04556	0.064281	0.637139	0.800812
Q80VP0	Tecpr1 Kiaa1358	3.85957e+06	4658800	Non significant	1.08148	0.113012	0.165364	0.35752
Q80VP1	Epn1	1.68147e+07	21227000	Non significant	1.13091	0.177482	0.0143746	0.085256
Q80W21	Gstm7	3428100	3.45077e+06	Non significant	0.912465	-0.132158	0.615038	0.787643
Q80W47	Wipi2	3.04937e+06	2.47117e+06	Non significant	0.96303	-0.054347	0.949665	0.977648
Q80WC7	Agfg2 Hrbl Rabr	0	0	Non significant	0.825283	-0.277039	0.688811	0.830753
Q80WQ2	Vac14 D8Wsu151e	916700	0	Non significant	0.640868	-0.641902	0.311573	0.519908
Q80X50	Ubap2l	3.45587e+06	3.45963e+06	Non significant	0.893683	-0.162165	0.139978	0.320687
Q80X80	C2cd2l Tmem24	4238900	4.70027e+06	Non significant	0.995009	-0.00721783	0.941407	0.973179
Q80XI3	Eif4g3	2372200	1.95753e+06	Non significant	0.757094	-0.401455	0.0960973	0.258884
Q80XI4	Pip4k2b Pip5k2b	9.23233e+06	9.22273e+06	Non significant	0.891003	-0.166498	0.118224	0.29191
Q80XN0	Bdh1 Bdh	13184000	1.52973e+07	Non significant	1.0389	0.0550501	0.362594	0.576642
Q80XU3	Nucks1 Nucks	0	1.45973e+06	Non significant	1.57707	0.657249	0.221021	0.424572
Q80Y14	Glrx5	19027000	2.32863e+07	Non significant	1.09636	0.132718	0.130559	0.307294
Q80Y17	Llgl1 Llglh	1.57153e+06	2.28677e+06	Non significant	1.30447	0.383469	0.441412	0.643414
Q80Y24	Prickle2	1.64167e+07	1.76857e+07	Non significant	0.969381	-0.044864	0.721434	0.853957
Q80YA9	Cnksr2 Kiaa0902	7.39877e+06	8.00853e+06	Non significant	0.969572	-0.0445795	0.534018	0.726906
Q80YN3	Bcas1 Nabc1	1.10457e+07	1.25883e+07	Non significant	1.02008	0.0286766	0.610749	0.785298
Q80Z24	Negr1 Kiaa3001 Ntra	18231000	2.07893e+07	Non significant	1.02381	0.0339465	0.641657	0.803283
Q80Z38	Shank2 Cortbp1 Kiaa1022	4.82047e+06	5.32853e+06	Non significant	0.987351	-0.0183658	0.842861	0.926078
Q80ZJ1	Rap2a	4.95633e+06	4179400	Non significant	0.759668	-0.396559	0.0122622	0.0765876
Q80ZJ6	Zer1 Zyg Zyg11bl	1.66543e+06	0	Non significant	0.531637	-0.911485	0.0333737	0.137031
Q810B6	Ankfy1 Ankhzn Kiaa1255	0	0	Non significant	0.74965	-0.415711	0.293015	0.503331
Q810U3	Nfasc	2.35087e+07	2.67243e+07	Non significant	1.01821	0.0260384	0.729097	0.859064
Q810U4	Nrcam Kiaa0343	1.51853e+07	1.62843e+07	Non significant	0.96111	-0.0572268	0.28993	0.500937
Q811D0	Dlg1 Dlgh1	2.43253e+07	2.55103e+07	Non significant	0.935045	-0.0968916	0.472834	0.673411
Q811P8	Arhgap32 Grit Kiaa0712 Rics	1.75947e+06	1146600	Non significant	0.995903	-0.00592216	0.981314	0.991747
Q812A2	Srgap3 Arhgap14 Kiaa0411 Srgap2	4.62997e+06	4376400	Non significant	0.850495	-0.233626	0.152242	0.338719
Q8BFP9	Pdk1	2.71543e+06	2.66947e+06	Non significant	0.872735	-0.196384	0.247599	0.454824
Q8BFQ8	Gatd1 Pddc1	4.43833e+06	4.86913e+06	Non significant	0.983084	-0.0246136	0.940465	0.972654
Q8BFR5	Tufm	27878000	29602000	Non significant	0.951816	-0.0712455	0.209317	0.413092
Q8BFU3	Rnf214	0	0	Non significant	0.698064	-0.51857	0.446565	0.648811
Q8BFY6	Pef1	1.49347e+06	1520700	Non significant	0.891897	-0.165051	0.41187	0.617649
Q8BFZ3	Actbl2	2.73243e+08	1700800000	Non significant	17.5161	4.13061	0.234345	0.438491
Q8BFZ9	Erlin2 Spfh2	3.87677e+06	4839200	Non significant	1.1196	0.162987	0.0852826	0.240773
Q8BG32	Psmd11	6.45857e+06	8.68537e+06	Non significant	1.2063	0.270594	0.0031274	0.032525
Q8BG39	Sv2b Kiaa0735	29099000	3.08027e+07	Non significant	0.947096	-0.0784176	0.464123	0.663965
Q8BG73	Sh3bgrl2	1.94643e+06	2.17927e+06	Non significant	1.00148	0.00213096	0.996799	0.997245
Q8BGB7	Enoph1 Masa	1.11916e+07	6.70813e+06	Non significant	0.528986	-0.918699	0.139182	0.319518
Q8BGD9	Eif4b	1.24333e+07	1.12947e+07	Non significant	0.812068	-0.300327	0.00291131	0.0314501
Q8BGN3	Enpp6	4.52603e+06	4.47503e+06	Non significant	0.889511	-0.168915	0.168657	0.362263
Q8BGN8	Synpr	16106000	1.38327e+07	Non significant	0.769281	-0.378417	0.00260093	0.0290784
Q8BGQ7	Aars1 Aars	2.21273e+07	2.34777e+07	Non significant	0.947995	-0.0770479	0.394155	0.604479
Q8BGS2	Bola2	4.43713e+06	4.62263e+06	Non significant	0.937002	-0.0938753	0.428221	0.632014
Q8BGT8	Phyhipl	10437900	1.18483e+07	Non significant	1.01802	0.0257662	0.744801	0.867192
Q8BGU5	Ccny Cfp1	3.45743e+06	4.14673e+06	Non significant	1.06744	0.0941495	0.559862	0.746928
Q8BGX2	Timm29	682267	656433	Non significant	0.881601	-0.181802	0.75398	0.873976
Q8BH04	Pck2	3.89213e+06	4.82787e+06	Non significant	1.11275	0.154133	0.228906	0.431563
Q8BH44	Coro2b	1.02573e+07	1.09087e+07	Non significant	0.952788	-0.0697722	0.108138	0.277609
Q8BH57	Wdr48 Kiaa1449 Uaf1	2531000	2.69007e+06	Non significant	0.954147	-0.0677158	0.591418	0.768843
Q8BH58	Tiprl	2.65613e+06	2.93927e+06	Non significant	0.997989	-0.00290439	0.993446	0.995571
Q8BH66	Atl1 Spg3a	5.84887e+06	5.69183e+06	Non significant	0.869732	-0.201357	0.0411744	0.153957
Q8BH95	Echs1	1.59497e+07	2.02447e+07	Non significant	1.14169	0.191173	0.0621247	0.198444
Q8BHC1	Rab39b	1.14147e+06	1.16443e+06	Non significant	0.925502	-0.111692	0.902802	0.95626
Q8BHE3	Atcay	73644000	8.57137e+07	Non significant	1.03884	0.0549737	0.539777	0.732367
Q8BHL3	Tbc1d10b	4.85083e+06	4.92833e+06	Non significant	0.906356	-0.141851	0.200689	0.404272
Q8BHL5	Elmo2 Kiaa1834	4646600	4053400	Non significant	0.782105	-0.354565	0.0292038	0.127538
Q8BHN3	Ganab G2an Kiaa0088	8.60853e+06	1.00314e+07	Non significant	1.04378	0.0618113	0.469447	0.670599
Q8BHZ0	Cyria D12Ertd553e Fam49a	1.02892e+07	9.88137e+06	Non significant	0.862308	-0.213724	0.108665	0.278101
Q8BIJ6	Iars2	6.11747e+06	5337000	Non significant	0.779942	-0.358561	0.00309891	0.032525
Q8BIQ5	Cstf2	0	0	Non significant	0.905008	-0.143998	0.813488	0.907664
Q8BIW1	Prune1 Prune	4.38167e+06	5.19603e+06	Non significant	1.06355	0.0888919	0.509344	0.707387
Q8BIZ1	Anks1b	1.03817e+07	1.35557e+07	Non significant	1.16978	0.226239	0.00459793	0.0411239
Q8BJ42	Dlgap2 Dap2	2208100	0	Non significant	0.436413	-1.19624	0.0307127	0.130724
Q8BJI1	Slc6a17 Ntt4	8.35373e+06	8.80607e+06	Non significant	0.945261	-0.081215	0.327532	0.538898
Q8BJU0	Sgta Sgt	5.61813e+06	6.64243e+06	Non significant	1.06227	0.0871521	0.505423	0.704773
Q8BJW6	Eif2a D3Ertd194e	0	402900	Non significant	0.634101	-0.657216	0.0874656	0.245009
Q8BJY1	Psmd5 Kiaa0072	3.88407e+06	5.38367e+06	Non significant	1.24317	0.314029	0.0298786	0.129224
Q8BK08	Tmem11	5.00597e+06	6.04807e+06	Non significant	1.07902	0.109728	0.881681	0.941471
Q8BK30	Ndufv3	3.02107e+07	31683000	Non significant	0.937522	-0.0930752	0.236414	0.441622
Q8BK64	Ahsa1	11827000	1.17967e+07	Non significant	0.894382	-0.161037	0.136221	0.31484
Q8BKC5	Ipo5 Kpnb3 Ranbp5	8.77087e+06	1.03153e+07	Non significant	1.05414	0.0760698	0.530107	0.725349
Q8BKX1	Baiap2	1.39177e+07	16441000	Non significant	1.0564	0.0791611	0.214237	0.418162
Q8BKZ9	Pdhx	18059000	2.14343e+07	Non significant	1.06492	0.0907488	0.207593	0.412271
Q8BL65	Ablim2	5371000	7.49977e+06	Non significant	1.25321	0.325628	0.00499926	0.0428289
Q8BL66	Eea1	2.86547e+06	3867500	Non significant	1.21184	0.277196	0.0179365	0.0982988
Q8BL97	Srsf7 Sfrs7	1.10307e+07	1.43403e+07	Non significant	1.16693	0.222717	0.10415	0.271739
Q8BLE7	Slc17a6 Dnpi Vglut2	5.25753e+06	2.38207e+06	Non significant	0.333548	-1.58403	0.0446509	0.161553
Q8BLF1	Nceh1 Aadacl1 Kiaa1363	1.30223e+07	1.16807e+07	Non significant	0.80449	-0.313854	0.00653714	0.0512879
Q8BLJ3	Plcxd3	7823800	6.67907e+06	Non significant	0.744495	-0.425666	0.319087	0.528895
Q8BLK3	Lsamp	3.19223e+07	31032000	Non significant	0.870611	-0.1999	0.0103377	0.0690668
Q8BLQ9	Cadm2 Igsf4d Necl3	2.28713e+07	2.52333e+07	Non significant	0.987777	-0.0177431	0.742197	0.865703
Q8BLR2	Cpne4	4.40697e+06	5962600	Non significant	1.21016	0.275198	0.00311859	0.032525
Q8BMA6	Srp68	1523700	1240200	Non significant	0.937901	-0.0924929	0.882689	0.942097
Q8BMF4	Dlat	3.83577e+07	4.26397e+07	Non significant	0.995783	-0.00609698	0.890279	0.947356
Q8BMG7	Rab3gap2 Kiaa0839	2.08257e+06	2773000	Non significant	1.19594	0.258139	0.0216417	0.106854
Q8BMI3	Gga3 Kiaa0154	0	0	Non significant	0.833072	-0.263487	0.572366	0.756067
Q8BMJ2	Lars1 Lars	2.32787e+06	2.67927e+06	Non significant	0.854938	-0.226108	0.550441	0.740545
Q8BML2	Oacyl	3.65333e+06	6954000	Non significant	2.16214	1.11246	0.32402	0.535087
Q8BML9	Qars1 Qars	2.08313e+06	819167	Non significant	0.659732	-0.600047	0.0943716	0.256911
Q8BMS1	Hadha	17518000	1.43637e+07	Non significant	0.733871	-0.446401	0.000276779	0.00728092
Q8BMS4	Coq3	827567	1.77853e+06	Non significant	1.31327	0.39316	0.352234	0.564615
Q8BNU0	Armc6	4.18687e+06	3983100	Non significant	0.845262	-0.24253	0.156496	0.345434
Q8BNW9	Kbtbd11 Kiaa0711	9.42023e+06	1.11553e+07	Non significant	1.06034	0.0845265	0.297954	0.507866
Q8BNY6	Ncs1 Freq	0	0	Non significant	1.16081	0.215128	0.565377	0.750943
Q8BP47	Nars1 Nars	6.60377e+06	7856500	Non significant	1.06544	0.0914432	0.436198	0.639567
Q8BP67	Rpl24	1.19317e+06	4.33453e+06	Non significant	2.75215	1.46056	0.0536575	0.181236
Q8BP92	Rcn2	6.03627e+06	5.27353e+06	Non significant	0.776484	-0.364972	0.0812427	0.233495
Q8BPN8	Dmxl2 Kiaa0856	17007000	19915000	Non significant	1.04899	0.0689984	0.200602	0.404272
Q8BR63	Fam177a1	723200	803433	Non significant	0.859597	-0.218268	0.641833	0.803283
Q8BR92	Pakap Akap2 Palm2 Palm2akap2	4854900	7.02473e+06	Non significant	1.29348	0.371255	0.000982771	0.0158092
Q8BRF7	Scfd1 Stxbp1l2	3.35873e+06	1.38143e+06	Non significant	0.419241	-1.25415	0.0326087	0.134775
Q8BRT1	Clasp2 Kiaa0627	6514500	7.17473e+06	Non significant	0.985163	-0.021565	0.71226	0.848788
Q8BRV5	Kiaa1671	1.90743e+08	224010000	Non significant	1.04789	0.0674893	0.716959	0.851376
Q8BSS9	Ppfia2	3478500	4.39117e+06	Non significant	1.12787	0.173602	0.0790806	0.229256
Q8BTG7	Ndrg4 Kiaa1180 Ndr4	1.08995e+07	1.23523e+07	Non significant	1.01551	0.0221999	0.813002	0.907664
Q8BTY2	Slc4a7 Nbc3	0	0	Non significant	1.5746	0.65499	0.204104	0.4094
Q8BTZ7	Gmppb	2.92857e+06	3565700	Non significant	1.09074	0.125307	0.213579	0.417775
Q8BU30	Iars1 Iars	0	2.22887e+06	Non significant	2.30317	1.20362	0.011068	0.0713202
Q8BUK6	Hook3	2.10267e+06	1.16203e+06	Non significant	0.545442	-0.874504	0.0545374	0.18228
Q8BUV3	Gphn	7.54503e+06	8.24437e+06	Non significant	0.980586	-0.0282834	0.781228	0.892048
Q8BVE3	Atp6v1h	57160000	63941000	Non significant	1.00204	0.00293925	0.955265	0.978893
Q8BVI4	Qdpr Dhpr	2.12497e+07	2.56543e+07	Non significant	1.08137	0.112856	0.114673	0.287171
Q8BVQ5	Ppme1 Pme1	9.76417e+06	1.27503e+07	Non significant	1.16954	0.225935	0.00231236	0.0269293
Q8BW75	Maob	4.89703e+06	5.19793e+06	Non significant	0.948088	-0.0769073	0.463042	0.663031
Q8BW96	Camk1d	8.36527e+06	1.00508e+07	Non significant	1.07598	0.105654	0.243733	0.450775
Q8BWF0	Aldh5a1	3.23397e+07	3.56443e+07	Non significant	0.988619	-0.0165132	0.83306	0.920318
Q8BWG8	Arrb1	5.49583e+06	6308900	Non significant	1.03085	0.0438345	0.765134	0.880968
Q8BWM0	Ptges2 Gbf1 Pges2	2.43363e+06	954667	Non significant	0.685432	-0.544914	0.166315	0.358612
Q8BWT1	Acaa2	1.12367e+07	12986000	Non significant	1.03519	0.0499013	0.593694	0.770906
Q8BWY3	Etf1	3.31463e+06	997200	Non significant	0.448359	-1.15727	0.0421875	0.15515
Q8BX70	Vps13c Kiaa3021	2.72263e+06	3.48357e+06	Non significant	1.14527	0.195688	0.0423925	0.155648
Q8BXR1	Slc7a14 Kiaa1613	5.26593e+06	5.95397e+06	Non significant	1.00924	0.0132648	0.849703	0.929462
Q8BYA0	Tbcd	831533	0	Non significant	0.727992	-0.458006	0.172418	0.364987
Q8BYI9	Tnr	5.71377e+07	61231000	Non significant	0.960139	-0.0586845	0.224357	0.42659
Q8BYM5	Nlgn3	7.39987e+06	5947900	Non significant	0.721818	-0.470292	0.00259109	0.0290784
Q8BZ98	Dnm3 Kiaa0820	1.02425e+07	1.18517e+07	Non significant	1.03474	0.0492618	0.483571	0.683048
Q8BZA9	Tigar	1302400	2.01477e+06	Non significant	1.21418	0.279977	0.452573	0.655041
Q8C052	Map1s Bpy2ip1 Map8 Mtap1s	2810100	3.31037e+06	Non significant	1.05454	0.0766152	0.632968	0.798712
Q8C078	Camkk2 Kiaa0787	0	912700	Non significant	0.859628	-0.218216	0.679417	0.827436
Q8C079	Strip1 Fam40a Kiaa1761	2090200	2.66377e+06	Non significant	1.14427	0.194428	0.739523	0.863936
Q8C0E2	Vps26b	27055000	2.97463e+07	Non significant	0.985066	-0.021707	0.755331	0.874635
Q8C0M9	Asrgl1	2.86563e+07	3.49217e+07	Non significant	1.09188	0.126817	0.0369747	0.145555
Q8C0Q9	Rapgef5 Gfr Kiaa0277 Mrgef	0	640467	Non significant	1.88699	0.916089	0.0378266	0.147353
Q8C0T5	Sipa1l1 Kiaa0440	5.09567e+06	6126400	Non significant	1.06954	0.0969884	0.582363	0.7615
Q8C166	Cpne1	3.92643e+06	5.18137e+06	Non significant	1.20012	0.263184	0.107529	0.27729
Q8C167	Prepl Kiaa0436	6.95047e+06	8037700	Non significant	1.02797	0.0397956	0.691448	0.832568
Q8C1A5	Thop1	4.87427e+06	6.38337e+06	Non significant	1.17304	0.230249	0.0247597	0.113681
Q8C1B7	Septin11 D5Ertd606e Sept11	3.23147e+07	3.75087e+07	Non significant	1.0398	0.0563111	0.376102	0.589736
Q8C2Q3	Rbm14	4.17397e+06	4.57373e+06	Non significant	0.977122	-0.0333897	0.766314	0.881873
Q8C3Q5	Shisa7	4.28363e+06	5130000	Non significant	1.07325	0.10198	0.172254	0.364987
Q8C419	Gpr158 Kiaa1136	5.47987e+06	5286300	Non significant	0.864588	-0.209915	0.0174343	0.0969728
Q8C437	Pex5l Pex2 Pex5r Pxr2	5.63233e+06	5.75883e+06	Non significant	0.911181	-0.13419	0.285347	0.495816
Q8C460	Eri3 Pint1 Prnpip Prnpip1	4.22633e+06	6.10483e+06	Non significant	1.29574	0.373774	0.355056	0.567632
Q8C5H8	Nadk2 Mnadk Nadkd1	3.86463e+06	5585100	Non significant	1.26987	0.344682	0.0918783	0.253084
Q8C5W0	Clmn	912733	0	Non significant	0.709711	-0.494697	0.259056	0.469028
Q8C729	Hycc2 D1Ertd53e Fam126b	4.04603e+06	5.35977e+06	Non significant	1.18674	0.247	0.0336415	0.137267
Q8C754	Vps52	6829700	4.52357e+06	Non significant	0.572704	-0.804139	0.0992728	0.263627
Q8C7M3	Trim9 Kiaa0282	2.49367e+06	2.94033e+06	Non significant	0.979339	-0.0301193	0.951175	0.978302
Q8C854	Myef2 Kiaa1341 Mef2	4187700	4.00413e+06	Non significant	0.857171	-0.222345	0.048351	0.170099
Q8C878	Uba3 Ube1c	4.26403e+06	4.82773e+06	Non significant	1.01158	0.0166099	0.87727	0.941471
Q8C8N2	Scai	7.68727e+06	4410000	Non significant	0.509148	-0.973844	0.0224501	0.108654
Q8C8R3	Ank2 AnkB	3.03547e+07	3.31217e+07	Non significant	0.977488	-0.0328491	0.478285	0.678981
Q8CAA7	Pgm2l1	1.23493e+07	1.41443e+07	Non significant	1.02593	0.036931	0.549645	0.7405
Q8CAQ8	Immt Mic60	1.57153e+07	1.83117e+07	Non significant	1.04639	0.0654257	0.265982	0.475408
Q8CAY6	Acat2	8.51543e+06	9600400	Non significant	1.01157	0.0165929	0.852222	0.929711
Q8CBE3	Wdr37 Kiaa0982	5.80947e+06	5.91633e+06	Non significant	0.912511	-0.132086	0.220682	0.424287
Q8CBW3	Abi1 Ssh3bp1	1.27047e+07	1.50843e+07	Non significant	1.06409	0.0896158	0.302793	0.510978
Q8CBY8	Dctn4	3.43997e+06	4690000	Non significant	1.2161	0.282266	0.0226746	0.109033
Q8CC35	Synpo Kiaa1029	1.09307e+07	1.14367e+07	Non significant	0.937184	-0.0935955	0.111066	0.281778
Q8CCB4	Vps53	2.79333e+06	2656600	Non significant	0.870412	-0.20023	0.356569	0.569085
Q8CCK0	Macroh2a2 H2afy2 H2afy3	3.29637e+06	3707200	Non significant	0.999247	-0.00108714	0.99857	0.99857
Q8CCN5	Bcas3	2.96337e+06	2.76753e+06	Non significant	0.804817	-0.313267	0.490457	0.689713
Q8CCT4	Tceal5	7494300	8.58003e+06	Non significant	1.02639	0.0375737	0.729612	0.859064
Q8CDG3	Vcpip1 Vcip135	0	692367	Non significant	1.22248	0.28981	0.558266	0.746928
Q8CDN6	Txnl1 Trp32 Txnl	14369000	1.74523e+07	Non significant	1.08356	0.115778	0.298398	0.507866
Q8CE50	Snx30	594333	1.22243e+06	Non significant	0.910914	-0.134613	0.697358	0.837149
Q8CFI0	Nedd4l Kiaa0439 Nedd4b	2.32977e+06	2804200	Non significant	1.0835	0.115699	0.508657	0.707376
Q8CFV4	Nrn1 Cpg15	1.21433e+07	1.49493e+07	Non significant	1.1029	0.141307	0.160922	0.352821
Q8CFX3	Pcdh1	1.57597e+07	1.79313e+07	Non significant	1.0202	0.0288537	0.717095	0.851376
Q8CG72	Adprs Adprhl2 Arh3	539600	708000	Non significant	0.682509	-0.551081	0.178204	0.374144
Q8CG76	Akr7a2 Afar Akr7a5	6.17293e+06	7.44017e+06	Non significant	1.08463	0.117204	0.245615	0.453092
Q8CGA0	Ppm1f	6154000	5.85563e+06	Non significant	0.848741	-0.236603	0.216175	0.419887
Q8CGC7	Eprs1 Eprs Qprs	6491600	6962500	Non significant	0.96091	-0.0575264	0.401859	0.610432
Q8CGF6	Wdr47 Kiaa0893	5.87023e+06	6.90443e+06	Non significant	1.04935	0.0694899	0.324969	0.535842
Q8CGK3	Lonp1 Prss15	6107200	5.81857e+06	Non significant	0.852335	-0.230507	0.0129315	0.0785731
Q8CGP0	H2bc26 H2bc26-ps H2bu1 H2bu1-ps Hist3h2bb Hist3h2bb-ps	8298500	6.70887e+06	Non significant	0.7151	-0.483784	0.536643	0.729443
Q8CGY8	Ogt	6673900	8527700	Non significant	1.14433	0.194509	0.0055351	0.0456696
Q8CH72	Trim32	1110800	2064700	Non significant	1.39684	0.482172	0.0837615	0.237679
Q8CHC4	Synj1 Kiaa0910	3.38087e+07	3.79767e+07	Non significant	1.00622	0.00894294	0.860501	0.933466
Q8CHG7	Rapgef2 Kiaa0313 Pdzgef1	6.70977e+06	7524900	Non significant	1.00702	0.0100975	0.906247	0.958458
Q8CHH9	Septin8 Kiaa0202 Sept8	3.52417e+07	3.65927e+07	Non significant	0.930084	-0.104568	0.155896	0.34479
Q8CHP8	Pgp	8.57687e+06	9478700	Non significant	0.991289	-0.0126225	0.86612	0.936403
Q8CHT0	Aldh4a1	4652400	4.82223e+06	Non significant	0.927318	-0.108864	0.406273	0.614216
Q8CHT1	Ngef	1.81903e+06	1.70427e+06	Non significant	0.83706	-0.256597	0.197954	0.400565
Q8CHU3	Epn2	5.96467e+06	6.70513e+06	Non significant	1.00627	0.00902035	0.929266	0.968857
Q8CI32	Bag5	3.22163e+06	3345900	Non significant	0.92555	-0.111617	0.677312	0.826333
Q8CI71	Vps50 Ccdc132 Kiaa1861	2947700	2.34113e+06	Non significant	0.708775	-0.496601	0.043512	0.158135
Q8CI94	Pygb	6.07953e+07	6.71827e+07	Non significant	0.989874	-0.0146829	0.754911	0.874601
Q8CIB5	Fermt2 Plekhc1	2788300	3162000	Non significant	1.02266	0.0323295	0.879347	0.941471
Q8CIE6	Copa	3.82483e+06	4.07557e+06	Non significant	0.966232	-0.0495586	0.741597	0.865455
Q8CIN4	Pak2	4.35963e+06	5.16077e+06	Non significant	1.05933	0.0831524	0.453648	0.655692
Q8CJG1	Ago1 Eif2c1	0	0	Non significant	1.05534	0.0777125	0.856974	0.932455
Q8CJH3	Plxnb1 Kiaa0407	2350300	2.60477e+06	Non significant	0.990172	-0.014249	0.978208	0.991061
Q8JZK9	Hmgcs1	4.58827e+06	4.59223e+06	Non significant	0.8968	-0.157142	0.720779	0.853634
Q8JZN5	Acad9	5450700	5826000	Non significant	0.955136	-0.0662217	0.687953	0.830753
Q8JZP2	Syn3	3.40533e+06	4342400	Non significant	1.14315	0.193014	0.0390876	0.150171
Q8JZQ9	Eif3b Eif3s9	5.43017e+06	5455900	Non significant	0.898006	-0.155202	0.365425	0.580732
Q8JZS0	Lin7a Mals1 Veli1	9786400	1.05995e+07	Non significant	0.969027	-0.0453905	0.528737	0.724113
Q8JZW5	Sh2d5	1.34257e+06	1.44737e+06	Non significant	1.01945	0.0277934	0.948426	0.976822
Q8K010	Oplah	836133	2.98783e+06	Non significant	1.4086	0.494264	0.191638	0.389903
Q8K019	Bclaf1 Btf Kiaa0164	0	3.11347e+06	Non significant	1.71656	0.77952	0.358692	0.571329
Q8K021	Scamp1	2.51973e+07	28936000	Non significant	1.02747	0.0390908	0.577426	0.759587
Q8K0G5	Eipr1 Tssc1	2.75733e+06	3360400	Non significant	1.09109	0.125771	0.725295	0.857084
Q8K0S0	Phyhip	2.70923e+07	3.02957e+07	Non significant	1.00193	0.00278528	0.964087	0.983494
Q8K0T0	Rtn1 Nsp	2.32873e+07	2.09213e+07	Non significant	0.804727	-0.313428	0.000303924	0.00764174
Q8K0U4	Hspa12a Kiaa0417	4.36537e+07	4.65113e+07	Non significant	0.954258	-0.0675491	0.109537	0.279446
Q8K0Z7	Taco1 Ccdc44	2456400	0	Non significant	0.514885	-0.957677	0.128384	0.304884
Q8K183	Pdxk Pkh	7.96877e+06	7474000	Non significant	0.831501	-0.26621	0.121953	0.297044
Q8K1J6	Trnt1	1.48217e+06	0	Non significant	0.652763	-0.61537	0.189768	0.387508
Q8K1M6	Dnm1l Drp1	23908000	2.49607e+07	Non significant	0.935479	-0.0962225	0.0581977	0.189971
Q8K1Z0	Coq9	2336900	1295700	Non significant	0.505641	-0.983816	0.125757	0.302642
Q8K212	Pacs1	8.59277e+06	1.00567e+07	Non significant	1.04862	0.0684886	0.257851	0.468525
Q8K221	Arfip2	2759300	3.72393e+06	Non significant	1.20915	0.273996	0.00294017	0.0316069
Q8K274	Fn3krp	7.34093e+06	6.61083e+06	Non significant	0.806623	-0.310033	0.0175696	0.0974827
Q8K2B3	Sdha	30190000	2.96107e+07	Non significant	0.878655	-0.186631	0.00238347	0.0273305
Q8K2K6	Agfg1 Hrb Rip	5.03707e+06	5.92867e+06	Non significant	1.04982	0.0701475	0.528252	0.724113
Q8K2T1	Nmral1	4.91933e+06	5.79993e+06	Non significant	1.05406	0.075962	0.875443	0.941101
Q8K310	Matr3	22232000	22525000	Non significant	0.907506	-0.14002	0.0160654	0.0930627
Q8K341	Atat1 Mec17	0	726633	Non significant	1.67143	0.741081	0.023191	0.110008
Q8K354	Cbr3	8.00817e+06	9.13793e+06	Non significant	1.02412	0.0343899	0.778224	0.890081
Q8K3H0	Appl1 Dip13a Kiaa1428	7.44777e+06	8907400	Non significant	1.07244	0.100893	0.265406	0.475345
Q8K3J1	Ndufs8	1.14713e+07	11082000	Non significant	0.864414	-0.210205	0.0215635	0.106854
Q8K400	Stxbp5 Kiaa4253 Llgl3	5878800	6748500	Non significant	1.02338	0.0333421	0.703969	0.8419
Q8K406	Lgi3	2.14883e+06	1.43453e+06	Non significant	0.988027	-0.017377	0.935097	0.971205
Q8K4G5	Ablim1 Ablim Kiaa0059	5074700	6.24547e+06	Non significant	1.09982	0.13727	0.207582	0.412271
Q8K4I3	Arhgef6	0	1.32587e+06	Non significant	1.24654	0.317926	0.592379	0.769646
Q8K4Q0	Rptor Raptor	2136600	1924500	Non significant	0.935527	-0.0961485	0.909382	0.95914
Q8K4R4	Pitpnc1	1.25627e+06	1.96817e+06	Non significant	1.22941	0.297968	0.352171	0.564615
Q8K4Z3	Naxe Aibp Apoa1bp	7.01343e+06	8.99937e+06	Non significant	1.14704	0.197909	0.0193143	0.100435
Q8K4Z5	Sf3a1	717533	2.10403e+06	Non significant	1.56974	0.650528	0.151473	0.338355
Q8K596	Slc8a2 Ncx2	20084000	1.82507e+07	Non significant	0.814087	-0.296746	0.0948418	0.25705
Q8QZS1	Hibch	5.34203e+06	5420200	Non significant	0.912083	-0.132763	0.347783	0.56107
Q8QZT1	Acat1	50933000	5.62047e+07	Non significant	0.986985	-0.0188999	0.806056	0.903882
Q8QZT2	Ccsap	5.95057e+06	5.57877e+06	Non significant	0.835439	-0.259394	0.0606311	0.195067
Q8QZY1	Eif3l Eif3eip Eif3s6ip Paf67	3.02487e+06	3.39483e+06	Non significant	1.00799	0.0114744	0.944923	0.97501
Q8R001	Mapre2	1.19967e+07	1.54953e+07	Non significant	1.15749	0.211001	0.0434457	0.158135
Q8R016	Blmh	9276700	8254700	Non significant	0.838371	-0.254339	0.367659	0.582214
Q8R050	Gspt1 Erf3a	5.53483e+06	5662700	Non significant	0.924694	-0.112952	0.491319	0.690069
Q8R071	Itpka	1.42137e+07	16018000	Non significant	1.00987	0.014168	0.820895	0.912106
Q8R081	Hnrnpl Hnrpl	2.01717e+07	2.21697e+07	Non significant	0.984792	-0.0221085	0.684963	0.830753
Q8R0A7	Kiaa0513	8.59567e+06	9.58717e+06	Non significant	0.998502	-0.00216348	0.974649	0.989248
Q8R0F8	Fahd1 MNCb-4134	9298400	11669200	Non significant	1.12375	0.168323	0.218856	0.422252
Q8R0H9	Gga1	1095600	1.42107e+06	Non significant	1.0801	0.111167	0.813356	0.907664
Q8R0P4	Aamdc	2978200	3.40773e+06	Non significant	1.03271	0.0464317	0.710609	0.847877
Q8R0S2	Iqsec1 Kiaa0763	8.67813e+06	10273200	Non significant	1.05779	0.0810514	0.375734	0.589728
Q8R0S4	Cacnb4 Cacnlb4	3.78197e+06	4.19037e+06	Non significant	0.984022	-0.0232377	0.87081	0.938829
Q8R0Y6	Aldh1l1 Fthfd	1.53497e+07	17872000	Non significant	1.04306	0.0608171	0.228852	0.431563
Q8R123	Flad1	554933	0	Non significant	0.944303	-0.0826782	0.794292	0.89836
Q8R127	Sccpdh	5.05053e+06	4.49597e+06	Non significant	0.795467	-0.330127	0.0975808	0.26006
Q8R164	Bphl	8.78557e+06	10323900	Non significant	1.05951	0.0834016	0.450324	0.653141
Q8R191	Syngr3	7.01727e+07	79482000	Non significant	1.01765	0.0252477	0.784608	0.894149
Q8R1B4	Eif3c Eif3s8	3548600	4.66183e+06	Non significant	1.18267	0.242049	0.0513915	0.177699
Q8R1I1	Uqcr10	4.96253e+07	4.51797e+07	Non significant	0.837706	-0.255483	0.190385	0.388059
Q8R1N4	Nudcd3 Kiaa1068	2782500	1318100	Non significant	0.885022	-0.176214	0.82323	0.91352
Q8R1Q8	Dync1li1 Dncli1 Dnclic1	10295300	1.16617e+07	Non significant	1.01442	0.0206489	0.785358	0.894149
Q8R2R9	Ap3m2	6.81053e+06	8.47653e+06	Non significant	1.11486	0.156863	0.0716947	0.216927
Q8R2Y0	Abhd6	4.21093e+06	3.85787e+06	Non significant	0.812255	-0.299996	0.0927801	0.254236
Q8R317	Ubqln1 Plic1	5.61043e+06	7939500	Non significant	1.25878	0.332025	0.0233224	0.110019
Q8R326	Pspc1 Psp1	5936300	6923600	Non significant	1.05096	0.0717043	0.602886	0.777423
Q8R361	Rab11fip5 D6Ertd32e GAF1 Rip11	2.63127e+06	2.21273e+06	Non significant	0.868634	-0.20318	0.622873	0.794111
Q8R366	Igsf8 Ewi2 Kct4 Pgrl	24739000	27153000	Non significant	0.983307	-0.0242864	0.756432	0.875004
Q8R3B1	Plcd1 Plcd	1.51083e+06	0	Non significant	0.551558	-0.858416	0.15911	0.350595
Q8R3P0	Aspa	4.19857e+06	5.51347e+06	Non significant	1.17452	0.232067	0.0958339	0.258486
Q8R3Q2	Ppp6r2 Kiaa0685 Pp6r2 Saps2	2857800	1.03607e+06	Non significant	0.550023	-0.862436	0.0966547	0.259448
Q8R3S6	Exoc1 Sec3 Sec3l1	3005800	4.08953e+06	Non significant	1.21299	0.278563	0.0350273	0.140612
Q8R3T5	Stxbp6	4.03883e+06	5.29863e+06	Non significant	1.1685	0.224653	0.762099	0.880553
Q8R3V5	Sh3glb2 Kiaa1848	1.22223e+07	1.34837e+07	Non significant	0.987618	-0.0179756	0.79851	0.901163
Q8R3Z5	Cacnb1 Cacnlb1	5109800	6.15743e+06	Non significant	1.08497	0.117651	0.217083	0.420963
Q8R464	Cadm4 Igsf4c Necl4 Tsll2	10469000	11108000	Non significant	0.952758	-0.069818	0.383083	0.594558
Q8R4N0	Clybl Clb	7.21053e+06	6877200	Non significant	0.853288	-0.228895	0.0740905	0.220767
Q8R570	Snap47	9.47483e+06	1.10537e+07	Non significant	1.04673	0.0658861	0.548503	0.740164
Q8R574	Prpsap2	1.01393e+07	1.12753e+07	Non significant	0.99568	-0.00624555	0.902063	0.95593
Q8R5C5	Actr1b	3.28807e+07	2.66737e+07	Non significant	0.725712	-0.46253	0.000147798	0.00493247
Q8R5H6	Wasf1 Wave1	18231000	18331000	Non significant	0.90085	-0.150641	0.0264353	0.118456
Q8R5J9	Arl6ip5 Aip5 Jwa Pra2 Praf3	918600	2170900	Non significant	1.47118	0.556977	0.473902	0.674503
Q8VBV7	Cops8 Csn8	7.40713e+06	9.73253e+06	Non significant	1.17634	0.234303	0.0535498	0.181146
Q8VBW6	Nae1 Appbp1	5.95113e+06	6.70807e+06	Non significant	1.00865	0.0124261	0.945878	0.975545
Q8VBY2	Camkk1 Camkk	3716200	4.46197e+06	Non significant	1.07945	0.110299	0.417082	0.622028
Q8VCD6	Reep2	2593100	1.01043e+06	Non significant	0.489786	-1.02978	0.154629	0.343006
Q8VCT3	Rnpep	6.88987e+06	7.57283e+06	Non significant	0.988126	-0.0172331	0.860742	0.933466
Q8VCW8	Acsf2	4892400	4.27173e+06	Non significant	0.779698	-0.359013	0.00625526	0.0499527
Q8VD04	Gripap1 DXImx47e Kiaa1167	6.41913e+06	8.36867e+06	Non significant	1.16857	0.22474	0.0647084	0.203214
Q8VD33	Sgtb	4715800	5.15847e+06	Non significant	0.970303	-0.0434925	0.767276	0.882526
Q8VD37	Sgip1	9.54693e+06	10007000	Non significant	0.937831	-0.0925996	0.249947	0.456975
Q8VDC1	Fyco1	7910000	13138000	Non significant	1.48567	0.571117	0.53754	0.730219
Q8VDD5	Myh9	7.98477e+06	8891300	Non significant	0.99563	-0.00631811	0.933817	0.971205
Q8VDJ3	Hdlbp	2.96103e+06	3.75547e+06	Non significant	1.13161	0.178383	0.175457	0.369957
Q8VDK1	Nit1	3381300	2048500	Non significant	0.609806	-0.713578	0.0564063	0.186299
Q8VDM4	Psmd2	9764800	1.02193e+07	Non significant	0.935574	-0.0960767	0.332221	0.543604
Q8VDM6	Hnrnpul1 Hnrpul1	3593900	1288600	Non significant	0.482015	-1.05285	0.097139	0.259738
Q8VDN2	Atp1a1	7.92817e+07	7.75993e+07	Non significant	0.877077	-0.189224	0.000970768	0.0157293
Q8VDP4	Ccar2	3.03813e+06	4052300	Non significant	1.1936	0.255315	0.0181921	0.0987984
Q8VDQ1	Ptgr2 Zadh1	0	0	Non significant	0.99341	-0.00953881	0.983515	0.991747
Q8VDQ8	Sirt2 Sir2l2	28223000	27961000	Non significant	0.886572	-0.17369	0.017092	0.0957836
Q8VE33	Gdap1l1 Gdap1l	1.13473e+07	1.07293e+07	Non significant	0.84666	-0.240145	0.00167025	0.0217853
Q8VE37	Rcc1 Chc1	0	0	Non significant	1.21851	0.285123	0.528835	0.724113
Q8VE47	Uba5	4711000	4876100	Non significant	0.936612	-0.0944767	0.6	0.775216
Q8VE70	Pdcd10 Tfar15	3176800	3.34367e+06	Non significant	0.941717	-0.0866338	0.433203	0.637264
Q8VE88	Fam114a2	2.65143e+06	2.87847e+06	Non significant	0.964205	-0.0525887	0.891218	0.947581
Q8VE97	Srsf4 Sfrs4 MNCb-2616	7.16673e+06	9.10727e+06	Non significant	1.13941	0.188289	0.0746698	0.221729
Q8VED9	Lgalsl Grpa Lgalsla	9.94887e+06	1.21133e+07	Non significant	1.09192	0.126863	0.162277	0.354002
Q8VEH3	Arl8a Arl10b Gie2	7.34407e+06	6.11237e+06	Non significant	0.647425	-0.627216	0.488097	0.68727
Q8VEH5	Epm2aip1 Kiaa0766	6.06143e+06	5909200	Non significant	0.881176	-0.182497	0.236956	0.442265
Q8VEJ9	Vps4a	2.13843e+06	3.59007e+06	Non significant	1.22018	0.287096	0.714384	0.850006
Q8VEK0	Tmem30a Cdc50a D9Wsu20e	5.11567e+06	4649600	Non significant	0.821758	-0.283214	0.276634	0.486464
Q8VEK3	Hnrnpu Hnrpu	2.45603e+07	2.67903e+07	Non significant	0.978048	-0.0320234	0.559273	0.746928
Q8VH51	Rbm39 Caper Rnpc2	2.62953e+06	2644900	Non significant	0.91239	-0.132278	0.623582	0.794111
Q8VHH5	Agap3 Centg3	8662100	1.02803e+07	Non significant	1.06555	0.0916023	0.220416	0.424287
Q8VHI6	Wasf3 Wave3	4112200	4.83197e+06	Non significant	1.04724	0.0665934	0.546027	0.738221
Q8VHK5	Mlc1	1.22057e+06	720033	Non significant	1.47645	0.562135	0.206663	0.411906
Q8VHL1	Setd7 Kiaa1717 Set7 Set9	5087300	3.24133e+06	Non significant	0.627672	-0.671917	0.0779383	0.227804
Q8VHM5	Hnrnpr Hnrpr	8.78793e+06	1.04323e+07	Non significant	1.06373	0.0891328	0.381999	0.594254
Q8VHQ9	Acot11 Bfit Thea	5.17093e+06	4880800	Non significant	0.843615	-0.245343	0.471747	0.672327
Q8VHW2	Cacng8	11919000	12229000	Non significant	0.920141	-0.120074	0.148557	0.334515
Q8VI75	Ipo4 Imp4a Ranbp4	0	0	Non significant	1.09535	0.131388	0.848989	0.929462
Q8VIJ6	Sfpq Psf	2.42053e+07	2.86873e+07	Non significant	1.06205	0.0868502	0.126561	0.302854
Q91V09	Wdr13	5918700	5.25597e+06	Non significant	0.796838	-0.327642	0.0168148	0.0951122
Q91V12	Acot7 Bach	4.24933e+07	5.04757e+07	Non significant	1.06422	0.0898014	0.108008	0.277592
Q91V14	Slc12a5 Kcc2 Kiaa1176	3.17963e+07	3.36907e+07	Non significant	0.948348	-0.0765122	0.207883	0.412271
Q91V36	Nrbp2	2.12077e+06	1.82513e+06	Non significant	0.775997	-0.365878	0.00901243	0.0631717
Q91V41	Rab14	3.22123e+07	36285000	Non significant	1.00873	0.0125472	0.834993	0.921137
Q91V61	Sfxn3	1.52617e+07	1.74083e+07	Non significant	1.02162	0.0308646	0.683345	0.829512
Q91V76		789367	1.28653e+06	Non significant	1.00434	0.00625309	0.98796	0.994632
Q91V92	Acly	1.26393e+07	14995000	Non significant	1.0634	0.0886828	0.136299	0.31484
Q91VA7	Idh3b	3.51527e+07	3.71253e+07	Non significant	0.945672	-0.0805885	0.129629	0.305948
Q91VD9	Ndufs1	2.63417e+07	2.70127e+07	Non significant	0.918093	-0.123288	0.0170708	0.0957836
Q91VE0	Slc27a4 Acsvl4 Fatp4	0	0	Non significant	1.0102	0.0146421	0.972085	0.988156
Q91VF2	Hnmt Hmt	2.11833e+06	2.26343e+06	Non significant	1.01837	0.0262643	0.967119	0.984735
Q91VI7	Rnh1 Rnh	6435500	8030300	Non significant	1.11833	0.161341	0.0467434	0.166696
Q91VK4	Itm2c	2.74613e+06	2.37373e+06	Non significant	0.897562	-0.155917	0.815741	0.908818
Q91VM5	Rbmxl1 Rbmxrt	1.02857e+07	11362000	Non significant	0.98902	-0.0159278	0.87369	0.940022
Q91VM9	Ppa2	6512000	6.39687e+06	Non significant	0.876057	-0.190903	0.0864927	0.243881
Q91VR2	Atp5f1c Atp5c1	110200000	99156000	Non significant	0.806404	-0.310424	8.67025e-05	0.00334253
Q91VR5	Ddx1	7.38033e+06	8.21263e+06	Non significant	0.996622	-0.00488201	0.961684	0.982332
Q91VR7	Map1lc3a	25870000	36804000	Non significant	1.27828	0.354207	0.00942908	0.0650073
Q91VR8	Brk1	8.65603e+06	7665800	Non significant	0.793278	-0.334102	0.00463974	0.0411738
Q91VT4	Cbr4	2106000	2099200	Non significant	0.903667	-0.146137	0.81236	0.907664
Q91VW3	Sh3bgrl3	61992000	6.04223e+07	Non significant	0.873021	-0.195911	0.12253	0.298099
Q91VZ6	Smap1	7.15643e+06	8.81263e+06	Non significant	1.10217	0.140345	0.0411044	0.153952
Q91W50	Csde1 D3Jfr1	5084400	4.92523e+06	Non significant	0.867418	-0.2052	0.031291	0.13231
Q91W90	Txndc5 Tlp46	3.76537e+06	4.33947e+06	Non significant	1.03306	0.0469179	0.637881	0.801293
Q91WC3	Acsl6 Facl6	6.53743e+06	6.65897e+06	Non significant	0.91233	-0.132372	0.134865	0.31337
Q91WD5	Ndufs2	25457000	2.42237e+07	Non significant	0.851547	-0.231841	0.00545919	0.0453782
Q91WG7	Dgkg Dagk3	5.90457e+06	7.29343e+06	Non significant	1.10633	0.145788	0.0785993	0.228656
Q91WJ8	Fubp1 D3Ertd330e	3.48337e+06	4624400	Non significant	1.18887	0.249594	0.0335224	0.137031
Q91WK2	Eif3h Eif3s3	4622000	3.95453e+06	Non significant	0.766981	-0.382738	0.0235666	0.110704
Q91WK5	Gcsh	2008200	3.27277e+06	Non significant	1.4642	0.550109	0.313895	0.521447
Q91WQ3	Yars1 Yars	8.10363e+06	1.01972e+07	Non significant	1.12515	0.170111	0.0778706	0.227804
Q91X97	Ncald D15Ertd412e	2.73307e+07	30179000	Non significant	0.9895	-0.0152277	0.85354	0.930064
Q91XL9	Osbpl1a Orp1 Orp1a Orp1l	4.70403e+06	4281600	Non significant	0.816762	-0.292013	0.0249535	0.113813
Q91XM9	Dlg2 Dlgh2	1.06093e+07	9891200	Non significant	0.835412	-0.259441	0.022666	0.109033
Q91XU3	Pip4k2c Pip5k2c	7.55003e+06	7943700	Non significant	0.93706	-0.0937862	0.351887	0.564615
Q91YD9	Wasl	3.90893e+06	1.91333e+06	Non significant	0.406332	-1.29927	0.0307518	0.130724
Q91YI0	Asl	776867	1.78927e+06	Non significant	1.45888	0.544858	0.354289	0.567159
Q91YJ2	Snx4	2.16377e+06	2.40053e+06	Non significant	0.989395	-0.015381	0.916674	0.962262
Q91YP0	L2hgdh	1951900	2.35077e+06	Non significant	1.07487	0.104168	0.596261	0.772197
Q91YQ5	Rpn1	12430000	1.43973e+07	Non significant	1.03115	0.04426	0.80507	0.903426
Q91YR1	Twf1 Ptk9	7.94497e+06	9161500	Non significant	1.02932	0.0416933	0.700205	0.839046
Q91YT0	Ndufv1	2.71567e+07	29568000	Non significant	0.975595	-0.0356451	0.572852	0.756067
Q91Z31	Ptbp2 Brptb Nptb	6.25057e+06	6.37383e+06	Non significant	0.913429	-0.130636	0.3106	0.519447
Q91Z53	Grhpr Glxr	9.55477e+06	11774000	Non significant	1.10319	0.141675	0.210764	0.41558
Q91Z61	Diras1 Gbts1	3.09457e+06	2.45613e+06	Non significant	0.711967	-0.490117	0.231798	0.435913
Q91Z67	Srgap2 Fbp27 Fnbp2	2.69627e+06	2489100	Non significant	0.823189	-0.280705	0.423167	0.625898
Q91ZA3	Pcca	7252700	7641100	Non significant	0.943197	-0.0843686	0.355151	0.567632
Q91ZJ5	Ugp2	1.26047e+07	12557000	Non significant	0.891709	-0.165355	0.191948	0.390178
Q91ZM2	Sh2b1 Sh2bpsm1	622633	1485100	Non significant	0.729652	-0.454719	0.475442	0.676265
Q91ZP9	Necab2 Efcbp2	8.29083e+06	1.05146e+07	Non significant	1.1338	0.181161	0.0524176	0.17894
Q91ZR1	Rab4b Rab4	7974000	1.02767e+07	Non significant	1.15152	0.203545	0.223315	0.42659
Q91ZX7	Lrp1 A2mr	4.40467e+06	5.32497e+06	Non significant	1.08279	0.114754	0.0674562	0.20866
Q91ZZ3	Sncb	188430000	1.99747e+08	Non significant	0.947967	-0.0770913	0.247586	0.454824
Q920E5	Fdps	5.02857e+06	5.03123e+06	Non significant	0.895304	-0.159551	0.136019	0.31484
Q920I9	Wdr7 Kiaa0541 Trag	23612000	2.75723e+07	Non significant	1.04552	0.0642229	0.289578	0.500937
Q920P5	Ak5	8757700	8.84257e+06	Non significant	0.901481	-0.149631	0.128424	0.304884
Q920Q4	Vps16	1.50527e+06	504167	Non significant	0.605968	-0.722686	0.0244762	0.113545
Q921F2	Tardbp Tdp43	1.25553e+07	1.29757e+07	Non significant	0.927253	-0.108965	0.242291	0.449596
Q921F4	Hnrnpll Hnrpll	5301400	5716000	Non significant	0.967742	-0.0473053	0.675369	0.826333
Q921G7	Etfdh	7.22783e+06	8411800	Non significant	1.04239	0.059891	0.265453	0.475345
Q921H8	Acaa1a Acaa1	6439100	7.99333e+06	Non significant	1.11342	0.154992	0.0461176	0.165255
Q921I1	Tf Trf	9.04063e+06	11725000	Non significant	1.15854	0.212303	0.0114654	0.0728312
Q921J2	Rheb	6160800	6365400	Non significant	0.924323	-0.11353	0.460654	0.661543
Q921M3	Sf3b3 Kiaa0017	3.37103e+06	3.97363e+06	Non significant	1.05563	0.0781061	0.635101	0.8005
Q921M7	Cyrib Cyri Fam49b	20385000	22770000	Non significant	1.00042	0.000604443	0.988753	0.994982
Q921Q7	Rin1	1252400	608800	Non significant	0.852693	-0.229901	0.629901	0.797091
Q921W0	Chmp1a Chmp1 Pcoln3	1567600	2034200	Non significant	1.17178	0.228704	0.120034	0.293971
Q922B1	Macrod1 Lrp16	6678400	7.37443e+06	Non significant	0.989109	-0.0157986	0.880077	0.941471
Q922B2	Dars1 Dars	1.02807e+07	12029000	Non significant	1.0478	0.0673672	0.245796	0.453092
Q922D8	Mthfd1	4943300	6.15373e+06	Non significant	1.1216	0.165555	0.112448	0.283146
Q922E4	Pcyt2	4559000	4.25003e+06	Non significant	0.83203	-0.265293	0.11469	0.287171
Q922F4	Tubb6	59194000	0	Non significant	0.0440288	-4.50541	0.03235	0.134701
Q922H2	Pdk3	4.82817e+06	3.87827e+06	Non significant	0.730269	-0.4535	0.0873248	0.245009
Q922J3	Clip1 Kiaa4046 Rsn	3037800	3970100	Non significant	1.16665	0.222367	0.109197	0.279045
Q922J6	Tspan2	22103000	12043000	Non significant	0.271988	-1.87839	0.0735909	0.219986
Q922Q1	Mtarc2 Marc2 Mg87 Mosc2	2.94173e+06	2743400	Non significant	0.831505	-0.266204	0.0239829	0.111954
Q922Q4	Pycr2	2.77693e+06	3.10833e+06	Non significant	1.00208	0.00299594	0.992173	0.995571
Q922Q8	Lrrc59	3854100	3.88913e+06	Non significant	0.896833	-0.157089	0.388139	0.600306
Q922Q9	Chid1	2.08777e+06	2.22693e+06	Non significant	0.962174	-0.0556307	0.749989	0.871608
Q922R1	Phaf1	1.63707e+06	2.47007e+06	Non significant	0.993293	-0.0097082	0.974251	0.989248
Q922R8	Pdia6 Txndc7	9.93317e+06	1.08693e+07	Non significant	0.97968	-0.0296171	0.729522	0.859064
Q922S4	Pde2a	1.44007e+07	1.44573e+07	Non significant	0.899116	-0.15342	0.0164454	0.0940457
Q923D2	Blvrb	5141200	4.74097e+06	Non significant	0.81894	-0.288171	0.250973	0.458477
Q923T9	Camk2g	11030600	1.15533e+07	Non significant	0.936185	-0.0951344	0.332106	0.543604
Q924M7	Mpi Mpi1 Pmi	5.09937e+06	4354900	Non significant	0.763579	-0.389151	0.0269798	0.120413
Q925E7	Ppp2r2d D7Ertd753e Kiaa1541	1.53277e+06	0	Non significant	0.671685	-0.574143	0.225566	0.427792
Q925N0	Sfxn5	5990100	4.50037e+06	Non significant	0.68048	-0.555374	0.0189695	0.0991023
Q93092	Taldo1 Tal Taldo	1.60843e+07	19364000	Non significant	1.0786	0.109159	0.109849	0.279752
Q99020	Hnrnpab Cbf-a Cgbfa Hnrpab	1.10983e+07	1.02566e+07	Non significant	0.828434	-0.271542	0.0143391	0.085256
Q99104	Myo5a Dilute	1.50953e+07	1.74037e+07	Non significant	1.03355	0.0476149	0.324628	0.535697
Q99J08	Sec14l2	6638600	7308400	Non significant	0.987226	-0.018547	0.793685	0.89836
Q99J09	Wdr77 Mep50	1.33717e+06	0	Non significant	0.640322	-0.643131	0.469659	0.670599
Q99J45	Nrbp1 Madm Nrbp	1.68253e+06	2795900	Non significant	1.28984	0.367193	0.224348	0.42659
Q99J77	Nans Sas	3.15353e+06	4.24313e+06	Non significant	1.20176	0.265146	0.449908	0.653141
Q99J85	Nptxr Npr	6.17033e+06	5.51097e+06	Non significant	0.801443	-0.319328	0.0232709	0.110008
Q99J99	Mpst	3.94313e+06	1871400	Non significant	0.442561	-1.17605	0.0320109	0.133868
Q99JB2	Stoml2 Slp2	2.43763e+06	2181800	Non significant	0.799812	-0.322268	0.017935	0.0982988
Q99JF8	Psip1 Ledgf	8.85157e+06	1.01687e+07	Non significant	1.02777	0.0395115	0.68018	0.827466
Q99JG2	Gpr37l1 Etbrlp2	7.56423e+06	4177100	Non significant	0.519232	-0.945549	0.0151185	0.0887268
Q99JI6	Rap1b	4427300	0	Non significant	0.297094	-1.75101	0.0533065	0.181145
Q99JP6	Homer3	2.49203e+06	3.51497e+06	Non significant	1.2538	0.326309	0.10655	0.275758
Q99JP7	Ggt7 Ggtl3	1.66227e+08	1.79587e+08	Non significant	0.963971	-0.0529383	0.794302	0.89836
Q99JR1	Sfxn1	4151500	4.89347e+06	Non significant	1.05498	0.0772121	0.535033	0.727697
Q99JX3	Gorasp2	3711000	1.97463e+06	Non significant	0.570795	-0.808954	0.0343065	0.139218
Q99JX4	Eif3m Pcid1	1111300	0	Non significant	0.470678	-1.08719	0.0518332	0.177886
Q99JY0	Hadhb	9.39833e+06	8.51787e+06	Non significant	0.812892	-0.298864	0.00782234	0.0586938
Q99JY8	Plpp3 Lpp3 Ppap2b	2.70507e+06	3.16793e+06	Non significant	1.05532	0.0776865	0.788267	0.895612
Q99JY9	Actr3 Arp3	75717000	8.62807e+07	Non significant	1.0205	0.0292773	0.569661	0.754152
Q99K48	Nono	1.92427e+07	2.10637e+07	Non significant	0.977225	-0.0332374	0.743422	0.86668
Q99K51	Pls3	4.53857e+06	5.09207e+06	Non significant	1.00035	0.000509267	0.996593	0.997245
Q99K85	Psat1 Psa Psat	15521000	1.72427e+07	Non significant	0.995287	-0.00681563	0.91505	0.961942
Q99KB8	Hagh Glo2	1.34987e+07	1.44427e+07	Non significant	0.958907	-0.0605369	0.506848	0.705674
Q99KC8	Vwa5a Loh11cr2a	1.38257e+06	2639500	Non significant	1.33916	0.421324	0.293033	0.503331
Q99KH8	Stk24 Mst3 Stk3	6.68827e+06	8.77467e+06	Non significant	1.17513	0.232821	0.00311684	0.032525
Q99KI0	Aco2	146190000	1.54857e+08	Non significant	0.948524	-0.0762443	0.198229	0.400759
Q99KJ8	Dctn2	15652000	1.96147e+07	Non significant	1.12345	0.167931	0.0200077	0.10212
Q99KK2	Cmas	4.78513e+06	5.55333e+06	Non significant	1.04208	0.0594678	0.572744	0.756067
Q99KK7	Dpp3	4.06927e+06	4.86463e+06	Non significant	1.07474	0.103994	0.393281	0.603837
Q99KN9	Clint1 Enth Epn4 Epnr Kiaa0171	796067	0	Non significant	0.694246	-0.526481	0.390005	0.601414
Q99KP3	Cryl1 Cry	4.44523e+06	5.20907e+06	Non significant	1.05555	0.0779899	0.549282	0.7405
Q99KP6	Prpf19 Prp19 Snev	4258500	3.18277e+06	Non significant	0.578423	-0.789803	0.185477	0.383234
Q99KQ4	Nampt Pbef1	6.19067e+06	7065500	Non significant	1.01218	0.0174713	0.899364	0.953521
Q99KR7	Ppif	0	1560600	Non significant	1.31066	0.390298	0.301509	0.509203
Q99KV1	Dnajb11	2.73047e+06	1896800	Non significant	0.622257	-0.684418	0.251866	0.458984
Q99KX1	Mlf2	7.86627e+06	6424600	Non significant	0.730984	-0.452089	0.00534066	0.0447255
Q99KY4	Gak	3486700	4336800	Non significant	1.26645	0.340791	0.580394	0.760341
Q99L04	Dhrs1 D14ertd484e	2.00717e+06	3526500	Non significant	1.63892	0.712743	0.133819	0.311687
Q99L13	Hibadh	4.31407e+06	4764200	Non significant	0.988588	-0.0165581	0.841688	0.925758
Q99L43	Cds2	3.21963e+06	2.44963e+06	Non significant	0.69285	-0.529385	0.0315659	0.132922
Q99L45	Eif2s2	2.85653e+06	2.08857e+06	Non significant	0.715949	-0.482072	0.215359	0.418791
Q99L47	St13 Fam10a1 Hip	1.89127e+07	2.22447e+07	Non significant	1.05445	0.0764936	0.509782	0.707557
Q99LB2	Dhrs4 D14Ucla2	2.40107e+06	4515000	Non significant	1.58959	0.668659	0.159147	0.350595
Q99LB6	Mat2b	4190500	4610800	Non significant	0.984407	-0.0226729	0.785977	0.894374
Q99LC3	Ndufa10	3.72437e+07	30716000	Non significant	0.740404	-0.433615	0.000448353	0.00963958
Q99LC5	Etfa	19525000	2.17397e+07	Non significant	0.99769	-0.00333719	0.950241	0.977791
Q99LD4	Gps1 Cops1 Csn1	8.47657e+06	9367900	Non significant	0.988685	-0.0164171	0.841712	0.925758
Q99LD8	Ddah2	4652700	5305900	Non significant	1.04313	0.0609259	0.771039	0.885632
Q99LF4	Rtcb D10Wsu52e	8771900	9.88707e+06	Non significant	1.00803	0.0115353	0.915761	0.962183
Q99LG2	Tnpo2	4.36243e+06	4855100	Non significant	0.999263	-0.00106359	0.995154	0.996491
Q99LI8	Hgs Hrs	3.67197e+06	4.51517e+06	Non significant	1.10209	0.140243	0.181476	0.378527
Q99LP6	Grpel1	2.93567e+06	3485300	Non significant	1.06616	0.0924186	0.381823	0.594254
Q99LR1	Abhd12	2.31147e+06	0	Non significant	0.440351	-1.18327	0.0310869	0.131898
Q99LS3	Psph	3289100	3.51417e+06	Non significant	0.960195	-0.0586012	0.725112	0.857084
Q99LX0	Park7	8.31563e+07	9.28747e+07	Non significant	1.00158	0.00228305	0.966144	0.984414
Q99LY9	Ndufs5	1.74367e+07	1.98033e+07	Non significant	1.01654	0.0236718	0.737914	0.863145
Q99M87	Dnaja3 Tid1	71230000	8.13897e+07	Non significant	1.05986	0.0838692	0.956661	0.97899
Q99MI1	Erc1 Cast2 Kiaa1081 Rab6ip2	0	0	Non significant	0.927604	-0.108419	0.935527	0.971205
Q99MK8	Grk2 Adrbk1	3.76937e+06	4.95387e+06	Non significant	1.18207	0.241313	0.0325561	0.134775
Q99MN1	Kars1 Kars	4.26293e+06	3.16067e+06	Non significant	0.684102	-0.547716	0.188399	0.38577
Q99MN9	Pccb	6422300	6.34257e+06	Non significant	0.88328	-0.179058	0.0252937	0.114025
Q99MR0	Actl6b Actl6 Arpna Baf53b	2.46897e+06	1.60117e+06	Non significant	0.705734	-0.502803	0.298451	0.507866
Q99MR8	Mccc1 Mcca	3472300	4.19323e+06	Non significant	1.08258	0.114471	0.350896	0.564615
Q99N28	Cadm3 Igsf4b Necl1 Syncam3 Tsll1	36764000	4.62107e+07	Non significant	1.12633	0.17163	0.038548	0.149382
Q99NB9	Sf3b1 Sap155	723567	1.40873e+06	Non significant	1.47643	0.562109	0.171507	0.36488
Q99NE5	Rims1 Kiaa0340 Rab3ip1 Rim1	3.70913e+06	3.68723e+06	Non significant	0.888594	-0.170403	0.102746	0.269273
Q99P58	Rab27b	1691100	1.55363e+06	Non significant	0.810731	-0.302705	0.140378	0.321275
Q99P72	Rtn4 Kiaa0886 Nogo	22675000	2.49673e+07	Non significant	0.986449	-0.0196838	0.800331	0.90229
Q99PJ0	Ntm Hnt Nt	1.50213e+07	14735000	Non significant	0.876098	-0.190836	0.0419406	0.154971
Q99PL5	Rrbp1	0	1.17137e+06	Non significant	1.36572	0.449662	0.228808	0.431563
Q99PL6	Ubxn6 Ubxd1 Ubxdc2	5.95653e+06	5598600	Non significant	0.843823	-0.244987	0.0991961	0.263627
Q99PT1	Arhgdia C87222 Gdi1	3.81427e+07	4.49393e+07	Non significant	1.05546	0.0778691	0.307388	0.516824
Q99PU5	Acsbg1 Kiaa0631 Lpd	7.69397e+06	9.85567e+06	Non significant	1.14861	0.199889	0.0126318	0.0775951
Q99PV0	Prpf8 Prp8	1759600	1.06533e+06	Non significant	1.09363	0.12913	0.844528	0.926577
Q9CPP6	Ndufa5	40596000	4.38017e+07	Non significant	0.967655	-0.0474353	0.414578	0.62048
Q9CPQ3	Tomm22 Tom22	4487000	3.47657e+06	Non significant	0.702249	-0.509945	0.0212348	0.106222
Q9CPR4	Rpl17	5.97527e+06	5.99613e+06	Non significant	0.896013	-0.158408	0.221972	0.425771
Q9CPS6	Hint3 Hint4	5875900	7.45877e+06	Non significant	1.13261	0.179648	0.301514	0.509203
Q9CPT4	Mydgf D17Wsu104e	0	0	Non significant	0.878322	-0.187178	0.808108	0.904821
Q9CPU0	Glo1	1.68943e+07	1.38627e+07	Non significant	0.735107	-0.443973	5.67092e-05	0.00248631
Q9CPV4	Glod4	12176000	1.36163e+07	Non significant	1.00611	0.00878644	0.925272	0.966135
Q9CPW0	Cntnap2 Kiaa0868	4683800	4.52173e+06	Non significant	0.869252	-0.202154	0.161105	0.352821
Q9CPW4	Arpc5	1.48863e+07	2.02503e+07	Non significant	1.20987	0.274856	0.0550213	0.183126
Q9CPX6	Atg3 Apg3l	3.28567e+06	2552400	Non significant	0.639264	-0.645516	0.329221	0.540881
Q9CPY7	Lap3 Lapep	9.75863e+06	1.07343e+07	Non significant	0.987113	-0.0187136	0.802552	0.903123
Q9CQ22	Lamtor1	1841600	1.89453e+06	Non significant	0.661452	-0.596292	0.305312	0.514064
Q9CQ54	Ndufc2	8.20577e+06	6.58683e+06	Non significant	0.723361	-0.467212	0.00567256	0.0462914
Q9CQ60	Pgls	7.19333e+06	8.03433e+06	Non significant	1.0098	0.0140755	0.936892	0.971215
Q9CQ62	Decr1	6871700	6.71717e+06	Non significant	0.865282	-0.208758	0.171921	0.364987
Q9CQ65	Mtap	2959300	4.29373e+06	Non significant	1.30257	0.38136	0.109604	0.279446
Q9CQ69	Uqcrq	8.81073e+06	1.0142e+07	Non significant	1.03516	0.0498481	0.804636	0.903426
Q9CQ75	Ndufa2	2.05447e+07	2.28773e+07	Non significant	0.985011	-0.0217879	0.878983	0.941471
Q9CQ92	Fis1 Ttc11	7.79237e+06	5.65733e+06	Non significant	0.644728	-0.633237	0.079873	0.230636
Q9CQA3	Sdhb	1.40443e+07	1.56237e+07	Non significant	0.995743	-0.00615409	0.954744	0.978893
Q9CQC7	Ndufb4	15913000	15528000	Non significant	0.874097	-0.194134	0.0123118	0.0766831
Q9CQC9	Sar1b Sara1b Sara2	2.08767e+06	0	Non significant	0.65174	-0.617631	0.37203	0.587886
Q9CQD1	Rab5a nnyRab5a	11090400	1.0583e+07	Non significant	0.858045	-0.220874	0.212762	0.417775
Q9CQE8	RTRAF	4.81913e+06	5694100	Non significant	1.0595	0.0833786	0.541361	0.733627
Q9CQF3	Nudt21 Cpsf5	8.49907e+06	6.79117e+06	Non significant	0.673672	-0.569881	0.0712873	0.21628
Q9CQF9	Pcyox1 Kiaa0908 Pcly	4920900	3.92757e+06	Non significant	0.708119	-0.497936	0.366595	0.582178
Q9CQH7	Btf3l4	9.85587e+06	9.95693e+06	Non significant	0.905954	-0.14249	0.400211	0.608913
Q9CQI3	Gmfb	1.52203e+07	1.85113e+07	Non significant	1.08932	0.123429	0.108703	0.278101
Q9CQI6	Cotl1 Clp	2.54503e+07	2.60107e+07	Non significant	0.915407	-0.127515	0.0636649	0.201113
Q9CQJ6	Denr	3.40943e+06	3447100	Non significant	0.906624	-0.141423	0.55906	0.746928
Q9CQJ8	Ndufb9	9.28893e+06	1.21147e+07	Non significant	1.1643	0.219461	0.0351941	0.140777
Q9CQK7	Rwdd1 Dfrp2	541967	0	Non significant	0.391378	-1.35337	0.011412	0.0726989
Q9CQM5	Txndc17 Txnl5	3.72207e+06	795700	Non significant	0.344565	-1.53715	0.0066111	0.0515067
Q9CQM9	Glrx3 Picot Txnl2	1.21503e+07	9.44633e+06	Non significant	0.692529	-0.530054	0.0130185	0.0788871
Q9CQN1	Trap1 Hsp75	3.17547e+06	3.20363e+06	Non significant	0.890972	-0.166548	0.400158	0.608913
Q9CQR2	Rps21	9262100	9715400	Non significant	0.935866	-0.0956258	0.276428	0.486464
Q9CQR4	Acot13 Them2	2.63627e+07	2.33763e+07	Non significant	0.793951	-0.332877	0.0183708	0.098886
Q9CQR6	Ppp6c	6938000	6998000	Non significant	0.902823	-0.147486	0.265881	0.475408
Q9CQT1	Mri1	1.89737e+06	0	Non significant	0.480269	-1.05809	0.131367	0.308548
Q9CQV1	Pam16 Magmas Tim16 Timm16	1.77337e+06	1727100	Non significant	0.894801	-0.160361	0.782338	0.892048
Q9CQV6	Map1lc3b Map1alc3 Map1lc3	23985000	27189000	Non significant	1.00956	0.01372	0.906591	0.958458
Q9CQV8	Ywhab	4.37553e+08	4.44463e+08	Non significant	0.910812	-0.134774	0.0348937	0.140328
Q9CQW1	Ykt6	4987000	5.64917e+06	Non significant	1.01543	0.0220932	0.738074	0.863145
Q9CQW2	Arl8b Arl10c Gie1	1.07051e+07	1.09497e+07	Non significant	0.918919	-0.12199	0.135505	0.314304
Q9CQX8	Kgd4 Mrps36	2.10833e+07	2.37657e+07	Non significant	1.00989	0.0141927	0.852374	0.929711
Q9CQZ5	Ndufa6	27626000	3.10493e+07	Non significant	1.00614	0.00882516	0.878813	0.941471
Q9CQZ6	Ndufb3	1.20553e+07	1.05206e+07	Non significant	0.777287	-0.363481	0.631321	0.797534
Q9CR00	Psmd9	3.29417e+06	3.52123e+06	Non significant	0.960404	-0.0582869	0.640092	0.802268
Q9CR09	Ufc1	0	0	Non significant	0.710375	-0.493347	0.404433	0.611911
Q9CR16	Ppid	11276800	1.06557e+07	Non significant	0.851738	-0.231519	0.151232	0.338155
Q9CR26	Vta1	5.20513e+06	7.50723e+06	Non significant	1.33447	0.416269	0.0664968	0.206797
Q9CR41	Hypk	0	0	Non significant	0.916913	-0.125143	0.800601	0.90229
Q9CR51	Atp6v1g1 Atp6g1	9472900	10364300	Non significant	0.980622	-0.0282307	0.804333	0.903426
Q9CR57	Rpl14	3.02663e+06	3.66333e+06	Non significant	1.08517	0.117924	0.410744	0.616392
Q9CR61	Ndufb7	5919000	5208800	Non significant	0.789342	-0.341277	0.018878	0.0990875
Q9CR68	Uqcrfs1	61360000	4.92013e+07	Non significant	0.713187	-0.487648	0.00190011	0.0237354
Q9CR95	Necap1	1.84897e+07	2.32053e+07	Non significant	1.12709	0.172602	0.0248839	0.113813
Q9CR98	Fam136a	1.53247e+06	0	Non significant	0.46917	-1.09182	0.0287661	0.12612
Q9CRA5	Golph3 Gpp34	688900	283023	Non significant	0.74972	-0.415576	0.301116	0.509203
Q9CRB6	Tppp3	1.34057e+07	19571000	Non significant	1.30765	0.386972	1.52583e-05	0.00113725
Q9CRB9	Chchd3 Mic19	8018500	7.09627e+06	Non significant	0.792779	-0.335009	0.00154486	0.0205614
Q9CRD2	Emc2 Kiaa0103 Ttc35	815767	0	Non significant	0.732314	-0.449465	0.314902	0.522733
Q9CS42	Prps2	5.21337e+06	5201900	Non significant	0.911013	-0.134457	0.879664	0.941471
Q9CS84	Nrxn1 Kiaa0578	5.56243e+06	6369300	Non significant	1.022	0.0314022	0.751321	0.872251
Q9CVB6	Arpc2	47492000	4.69707e+07	Non significant	0.886066	-0.174514	0.0376732	0.147352
Q9CWE0	Mtfr1l Fam54b	4.05583e+06	5152700	Non significant	1.13904	0.187822	0.00895237	0.0629481
Q9CWF2	Tubb2b	58064000	7.37837e+07	Non significant	1.13725	0.185548	0.0245764	0.113681
Q9CWJ9	Atic Purh	6571600	7.16443e+06	Non significant	0.976754	-0.0339325	0.505571	0.704773
Q9CWK8	Snx2	3.30283e+06	4.82363e+06	Non significant	1.3061	0.385262	0.000168025	0.0053672
Q9CWM4	Pfdn1	5426200	6206000	Non significant	1.00932	0.0133851	0.932288	0.970483
Q9CWS0	Ddah1	36164000	3.96683e+07	Non significant	0.982599	-0.0253258	0.688762	0.830753
Q9CWZ7	Napg Snapg	26510000	3.29493e+07	Non significant	1.11224	0.153471	0.0271167	0.120684
Q9CX00	Ist1 Kiaa0174	2.84297e+06	3003400	Non significant	0.94651	-0.079311	0.560849	0.747353
Q9CX34	Sugt1	8.24487e+06	8.25807e+06	Non significant	0.902805	-0.147514	0.329927	0.541245
Q9CX56	Psmd8	4436300	3.79753e+06	Non significant	0.768413	-0.380046	0.0121792	0.0765106
Q9CX86	Hnrnpa0 Hnrpa0	1.49333e+07	13847000	Non significant	0.832092	-0.265186	0.00962369	0.0660079
Q9CXI5	Manf Armet	0	3.34963e+06	Non significant	2.65902	1.4109	0.00851541	0.0618196
Q9CXS4	Cenpv Prr6	9.60453e+06	10188100	Non significant	0.948611	-0.076112	0.407462	0.614768
Q9CXT8	Pmpcb	657533	0	Non significant	0.798764	-0.324159	0.559806	0.746928
Q9CXW3	Cacybp Sip	17673000	1.44153e+07	Non significant	0.811984	-0.300477	0.407086	0.614768
Q9CXW4	Rpl11	1.10523e+07	12474000	Non significant	1.01358	0.0194555	0.821141	0.912106
Q9CXY6	Ilf2 Nf45	7347900	6533400	Non significant	0.799312	-0.32317	0.0187333	0.0990395
Q9CY27	Tecr Gpsn2	3.95417e+06	5.44963e+06	Non significant	1.23542	0.305002	0.594978	0.771229
Q9CY64	Blvra	5.18263e+06	6.18833e+06	Non significant	1.06958	0.097046	0.165344	0.35752
Q9CYG7	Tomm34	4.05973e+06	4.87963e+06	Non significant	1.07903	0.10974	0.276678	0.486464
Q9CYH2	Prxl2a Fam213a Pamm	7773700	8929500	Non significant	1.03228	0.0458293	0.629902	0.797091
Q9CYR6	Pgm3 Agm1 Pgm-3	3.43403e+06	3.95373e+06	Non significant	1.03146	0.0446843	0.645343	0.806137
Q9CYT6	Cap2	25410000	2.61787e+07	Non significant	0.921736	-0.117574	0.119194	0.292331
Q9CYW4	Hdhd3	1.22257e+06	0	Non significant	0.59882	-0.739806	0.312465	0.520441
Q9CYZ2	Tpd52l2	4.94727e+06	4.43487e+06	Non significant	0.806523	-0.310212	0.0648525	0.20338
Q9CZ04	Cops7a Csn7a	7.86547e+06	9.77447e+06	Non significant	1.1117	0.15277	0.263289	0.474388
Q9CZ13	Uqcrc1	112720000	122950000	Non significant	0.976071	-0.0349426	0.485614	0.684205
Q9CZ30	Ola1 Gtpbp9	1.80717e+07	1.50803e+07	Non significant	0.747007	-0.420806	0.00022129	0.00651059
Q9CZ42	Naxd Carkd	8.23357e+06	9.80213e+06	Non significant	1.0677	0.0944997	0.224327	0.42659
Q9CZ44	Nsfl1c	9.21797e+06	10857000	Non significant	1.0557	0.0781978	0.273181	0.482661
Q9CZC8	Scrn1 Kiaa0193	20166000	2.26523e+07	Non significant	1.00614	0.0088251	0.864582	0.935271
Q9CZD3	Gars1 Gars	6.52183e+06	7.23727e+06	Non significant	0.994173	-0.00843179	0.940007	0.972631
Q9CZM2	Rpl15	3.32353e+06	0	Non significant	0.579259	-0.787721	0.435375	0.639198
Q9CZR8	Tsfm	3.20397e+06	5.51217e+06	Non significant	1.56677	0.647794	0.207629	0.412271
Q9CZS1	Aldh1b1 Aldhx	3645500	4.32473e+06	Non significant	1.06177	0.0864674	0.373148	0.588405
Q9CZU6	Cs	9.09713e+07	83675000	Non significant	0.824043	-0.279208	0.000924138	0.0153065
Q9CZW5	Tomm70 D16Wsu109e Tomm70a	1.02281e+07	8.96967e+06	Non significant	0.785727	-0.347901	0.0006479	0.0118976
Q9CZX8	Rps19	6.39817e+06	8.94437e+06	Non significant	1.25843	0.331628	0.00767615	0.0581826
Q9CZY3	Ube2v1 Croc1	13853000	18781000	Non significant	1.21723	0.283597	0.0471609	0.16765
Q9D051	Pdhb	54497000	5.92503e+07	Non significant	0.971689	-0.0414335	0.520415	0.718092
Q9D0E1	Hnrnpm Hnrpm	1.28973e+07	15732000	Non significant	1.09221	0.127255	0.0945607	0.256911
Q9D0F9	Pgm1 Pgm2	2.07923e+07	2.37577e+07	Non significant	1.02384	0.0339959	0.565558	0.750943
Q9D0I9	Rars1 Rars	3.69257e+06	4.87423e+06	Non significant	1.18082	0.239792	0.00302219	0.0323331
Q9D0K2	Oxct1 Oxct Scot	3.40523e+07	27562000	Non significant	0.724092	-0.465755	2.54063e-05	0.00154799
Q9D0L8	Rnmt Kiaa0398	3550800	3.36713e+06	Non significant	0.859789	-0.217946	0.268807	0.478544
Q9D0M1	Prpsap1	2936100	3.38483e+06	Non significant	1.0337	0.0478193	0.410172	0.61636
Q9D0M5	Dynll2 Dlc2	1.26457e+07	1.06581e+07	Non significant	0.753428	-0.408458	0.00379213	0.0363914
Q9D0R2	Tars1 Tars	3.69243e+06	3.81943e+06	Non significant	0.91377	-0.130096	0.293085	0.503331
Q9D0R8	Lsm12	4.66697e+06	2.65323e+06	Non significant	0.527972	-0.921468	0.163102	0.355108
Q9D0S9	Hint2	1.00918e+07	1.24497e+07	Non significant	1.10571	0.144976	0.0561043	0.185576
Q9D0T1	Snu13 Nhp2l1 Ssfa1	4850000	6.07447e+06	Non significant	1.12242	0.166614	0.29475	0.505028
Q9D0W5	Ppil1	897133	0	Non significant	0.592486	-0.755148	0.281195	0.491213
Q9D154	Serpinb1a Serpinb1	3.44533e+06	5027000	Non significant	1.3005	0.379064	0.00351771	0.0346502
Q9D172	Gatd3 D10Jhu81e Gatd3a	32799000	36219000	Non significant	0.988541	-0.0166275	0.801615	0.902978
Q9D1A2	Cndp2 Cn2	1.24893e+07	13954000	Non significant	1.00136	0.00196456	0.972247	0.988156
Q9D1D4	Tmed10 Tmp21	2399700	2.12487e+06	Non significant	0.777406	-0.363261	0.459517	0.660594
Q9D1E6	Tbcb Ckap1	4.58847e+06	4.88533e+06	Non significant	0.953478	-0.0687277	0.608079	0.782315
Q9D1G1	Rab1b	1.70667e+07	16618000	Non significant	0.877757	-0.188106	0.100602	0.265266
Q9D1G5	Lrrc57	3900000	3.92227e+06	Non significant	0.88468	-0.176772	0.33996	0.551584
Q9D1I5	Mcee	5.12737e+06	3901300	Non significant	0.633138	-0.659408	0.358742	0.571329
Q9D1J3	Sarnp Hcc1	3.71687e+06	5.58243e+06	Non significant	1.77561	0.828316	0.455076	0.656899
Q9D1K2	Atp6v1f Atp6s14 Vatf	2.01777e+07	2.15253e+07	Non significant	0.956266	-0.0645159	0.579512	0.760341
Q9D1P4	Chordc1 Chp1 Morgana	4388900	3.49943e+06	Non significant	0.713276	-0.487468	0.000512577	0.0102332
Q9D1Q6	Erp44 Kiaa0573 Txndc4	4.71937e+06	5009700	Non significant	0.96078	-0.0577223	0.715777	0.850866
Q9D1R9	Rpl34	2.96693e+06	775433	Non significant	0.49977	-1.00066	0.0623353	0.198549
Q9D1T0	Lingo1 Lern1 Lrrn6a	1.76293e+07	2.61417e+07	Non significant	1.32731	0.4085	0.083284	0.236624
Q9D1X0	Nol3 Arc	2929000	4.65033e+06	Non significant	1.57977	0.659714	0.214317	0.418162
Q9D289	Trappc6b	2053300	2693800	Non significant	0.977539	-0.0327737	0.954648	0.978893
Q9D2G2	Dlst	25386000	23597000	Non significant	0.835734	-0.258885	0.0124888	0.0773545
Q9D2M8	Ube2v2 Mms2 Uev2	6581000	3.62967e+06	Non significant	0.442596	-1.17594	0.266396	0.475768
Q9D2N4	Dtna Dtn	2.55653e+06	846367	Non significant	0.537274	-0.89627	0.163619	0.355542
Q9D2V7	Coro7	3984200	4.41513e+06	Non significant	0.988064	-0.0173236	0.842262	0.925908
Q9D379	Ephx1	0	0	Non significant	1.81718	0.861699	0.271247	0.480974
Q9D394	Rufy3 D5Bwg0860e Ripx	9.62777e+06	1.24017e+07	Non significant	1.15621	0.209403	0.0330577	0.136378
Q9D3A9	Ttyh1	1.34767e+07	1.14011e+07	Non significant	0.721104	-0.47172	0.0617128	0.197693
Q9D3D9	Atp5f1d Atp5d	1.00777e+08	9.41743e+07	Non significant	0.839176	-0.252955	0.0517875	0.177886
Q9D415	Dlgap1 Gkap Kiaa4162	4865700	5.49173e+06	Non significant	1.01277	0.0183053	0.849909	0.929462
Q9D4C9	Clvs1 Rlbp1l1	3.38553e+06	4.24787e+06	Non significant	1.13597	0.183924	0.137022	0.315207
Q9D4H1	Exoc2 Sec5 Sec5l1	0	1563000	Non significant	1.54205	0.62485	0.381304	0.594143
Q9D4H8	Cul2	4359000	4.51777e+06	Non significant	0.93261	-0.100654	0.455541	0.656899
Q9D554	Sf3a3 Sap61	2.30277e+06	887600	Non significant	0.69865	-0.517359	0.222776	0.42659
Q9D5V5	Cul5	4.32317e+06	5779200	Non significant	1.19847	0.261198	0.006436	0.0509297
Q9D6F9	Tubb4a Tubb4	235960000	2.35937e+08	Non significant	0.895845	-0.158678	0.0104712	0.0690668
Q9D6J5	Ndufb8	4587100	3.26487e+06	Non significant	0.729127	-0.455759	0.39924	0.608913
Q9D6J6	Ndufv2	21686000	26512000	Non significant	1.09512	0.131088	0.152188	0.338719
Q9D6M3	Slc25a22 Gc1	3.68933e+07	3.76657e+07	Non significant	0.91535	-0.127604	0.0400874	0.152073
Q9D6R2	Idh3a	106267000	1.00758e+08	Non significant	0.850007	-0.234454	0.00878104	0.0625299
Q9D6Z1	Nop56 Nol5a	0	0	Non significant	1.15104	0.202944	0.585444	0.764634
Q9D710	Tmx2 Txndc14	1780600	3.19593e+06	Non significant	1.56783	0.648768	0.136758	0.315207
Q9D7A8	Armc1	8103000	6.62763e+06	Non significant	0.727038	-0.459897	0.0193649	0.100464
Q9D7B6	Acad8	5608500	3.46253e+06	Non significant	0.474057	-1.07687	0.18297	0.379705
Q9D7H3	RtcA Rpc1 Rtcd1	2428900	2.33137e+06	Non significant	0.860276	-0.217129	0.818211	0.910406
Q9D7I5	Lhpp	2.54287e+06	2.45413e+06	Non significant	0.923984	-0.11406	0.826077	0.914762
Q9D7N9	Apmap	2985400	2922800	Non significant	0.876222	-0.190632	0.230816	0.434431
Q9D7P6	Iscu Nifun	3.00517e+06	3.46883e+06	Non significant	1.03997	0.0565376	0.745025	0.867192
Q9D7S9	Chmp5 Snf7dc2	6621400	7.46773e+06	Non significant	1.01365	0.0195532	0.912196	0.960378
Q9D7X1	Kctd4	3.79457e+06	2623700	Non significant	0.674764	-0.567546	0.21313	0.417775
Q9D7X3	Dusp3	11447000	1.41747e+07	Non significant	1.11056	0.15129	0.115105	0.287248
Q9D7X8	Ggct	4.34353e+06	4955500	Non significant	1.02031	0.0290014	0.937424	0.971307
Q9D819	Ppa1 Pp Pyp	1.74213e+07	1.98987e+07	Non significant	1.0219	0.0312564	0.620827	0.792787
Q9D855	Uqcrb	2.66873e+07	2.91257e+07	Non significant	0.984546	-0.0224698	0.825228	0.914376
Q9D883	U2af1	1.72947e+06	2226900	Non significant	0.837588	-0.255688	0.499201	0.699821
Q9D892	Itpa	6.00447e+06	7016900	Non significant	1.0442	0.0623967	0.604355	0.77887
Q9D898	Arpc5l	1.48497e+07	1.53783e+07	Non significant	0.923807	-0.114336	0.379305	0.591854
Q9D8B3	Chmp4b	6.49413e+06	8.30993e+06	Non significant	1.14597	0.196569	0.042653	0.156321
Q9D8B7	Jam3	3.15117e+06	3.54157e+06	Non significant	0.988588	-0.016559	0.921171	0.963653
Q9D8E6	Rpl4	8542200	1.09813e+07	Non significant	1.15282	0.205171	0.0102046	0.0689349
Q9D8N0	Eef1g	1.85413e+07	2.06313e+07	Non significant	0.996904	-0.00447396	0.943695	0.974643
Q9D8T7	Slirp	0	0	Non significant	1.19172	0.253042	0.551723	0.741378
Q9D8U8	Snx5	4.16887e+06	5739800	Non significant	1.24577	0.317041	0.0478142	0.168932
Q9D8W5	Psmd12	4.32053e+06	4.28743e+06	Non significant	0.890065	-0.168018	0.170183	0.36345
Q9D8Y0	Efhd2 Sws1	14159000	19013000	Non significant	1.2027	0.266275	0.000157202	0.00509425
Q9D906	Atg7 Apg7l	714167	2.97637e+06	Non significant	2.3369	1.22459	0.0237792	0.111468
Q9D967	Mdp1	0	455900	Non significant	1.08776	0.121361	0.692568	0.833467
Q9D9V3	Echdc1	655800	829067	Non significant	0.901524	-0.149562	0.849997	0.929462
Q9DAK9	Phpt1 Php14	1.51233e+06	1.65253e+06	Non significant	0.785889	-0.347603	0.452865	0.655041
Q9DAR7	Dcps Dcs1 Hint5	4.58187e+06	4676300	Non significant	0.921512	-0.117925	0.562362	0.748923
Q9DAS9	Gng12	1.87757e+07	1.81957e+07	Non significant	0.866703	-0.20639	0.0732571	0.21987
Q9DAW9	Cnn3	3749700	1299600	Non significant	0.59226	-0.755696	0.372366	0.588001
Q9DB05	Napa Snapa	1.92587e+07	2.27867e+07	Non significant	1.06168	0.0863498	0.421605	0.625647
Q9DB15	Mrpl12 Rpml12	8280900	8.04363e+06	Non significant	0.859564	-0.218323	0.321655	0.532755
Q9DB20	Atp5po Atp5o D12Wsu28e	52768000	5.66933e+07	Non significant	0.96233	-0.0553963	0.263869	0.475048
Q9DB41	Slc25a18 Gc2	8756700	6.74643e+06	Non significant	0.702754	-0.508908	0.125032	0.301827
Q9DB60	Prxl2b Fam213b	4744700	5424500	Non significant	1.02585	0.0368146	0.654956	0.81298
Q9DB72	Btbd17	3.98543e+06	2926000	Non significant	0.653246	-0.614302	0.0370418	0.145563
Q9DB77	Uqcrc2	6.56073e+07	74141000	Non significant	1.0124	0.0177815	0.729548	0.859064
Q9DBB8	Dhdh	567433	618467	Non significant	1.16176	0.216314	0.340055	0.551584
Q9DBC7	Prkar1a	7.70103e+06	8583700	Non significant	0.999338	-0.000955514	0.99379	0.995571
Q9DBE8	Alg2 MNCb-5081	8.27793e+06	8.19463e+06	Non significant	0.886432	-0.173918	0.0622974	0.198549
Q9DBF1	Aldh7a1 Ald7a1	16065000	1.77157e+07	Non significant	0.985101	-0.021656	0.777258	0.889431
Q9DBG3	Ap2b1 Clapb1	82085000	8.51937e+07	Non significant	0.929684	-0.105188	0.0688902	0.211591
Q9DBG6	Rpn2	0	2.15593e+06	Non significant	1.68422	0.752078	0.170401	0.363565
Q9DBJ1	Pgam1	1.45407e+08	183720000	Non significant	1.1321	0.179	0.0110597	0.0713202
Q9DBL1	Acadsb	5.01217e+06	5.36797e+06	Non significant	0.960585	-0.0580154	0.574756	0.757359
Q9DBP5	Cmpk1 Cmk Cmpk Uck Umk Umpk	1.29147e+07	14993000	Non significant	1.03992	0.0564682	0.271198	0.480974
Q9DBR7	Ppp1r12a Mypt1	8508900	5.14397e+06	Non significant	0.446717	-1.16257	0.0771618	0.227317
Q9DBT5	Ampd2	1.36337e+06	1.82853e+06	Non significant	1.59027	0.669272	0.122653	0.298099
Q9DBZ5	Eif3k Eif3s12	0	0	Non significant	0.791239	-0.337814	0.63065	0.797534
Q9DC51	Gnai3	4212200	3756100	Non significant	0.798613	-0.324431	0.45923	0.660594
Q9DC69	Ndufa9	2.40923e+07	2.08297e+07	Non significant	0.773355	-0.370797	0.000195865	0.0060827
Q9DC70	Ndufs7	4.54967e+07	4.21873e+07	Non significant	0.836604	-0.257384	0.0417411	0.154624
Q9DCB8	Isca2 Hbld1	0	0	Non significant	0.648718	-0.624336	0.345421	0.558065
Q9DCC4	Pycr3 Pycrl	0	6244100	Non significant	4.2709	2.09454	0.0283414	0.124838
Q9DCD0	Pgd	7.03297e+06	8388500	Non significant	1.06849	0.0955747	0.181461	0.378527
Q9DCH4	Eif3f Eif3s5	7.69117e+06	4226600	Non significant	0.49435	-1.0164	0.0758796	0.224427
Q9DCJ5	Ndufa8	25018000	25173000	Non significant	0.902147	-0.148566	0.0249346	0.113813
Q9DCL8	Ppp1r2	5.19203e+06	7.43983e+06	Non significant	1.21272	0.278249	0.300771	0.509203
Q9DCL9	Paics	7.45177e+06	6714700	Non significant	0.808278	-0.307076	0.00177473	0.022676
Q9DCM0	Ethe1 Hsco	2.26217e+06	2146300	Non significant	0.603813	-0.727826	0.463173	0.663031
Q9DCN2	Cyb5r3 Dia1	6.48837e+06	6714000	Non significant	0.925098	-0.112322	0.54296	0.734903
Q9DCR2	Ap3s1	990100	3470400	Non significant	1.90635	0.93081	0.0809331	0.232904
Q9DCS3	Mecr Nrbf1	4.10007e+06	5.41633e+06	Non significant	1.1637	0.218717	0.194133	0.393904
Q9DCT1	Akr1e2 Akr1cl2 Akr1e1	4.60737e+06	1.50433e+06	Non significant	0.406531	-1.29856	0.0443993	0.160903
Q9DCT2	Ndufs3	2.47293e+07	2.67553e+07	Non significant	0.969538	-0.0446309	0.383509	0.594678
Q9DCT8	Crip2 Crp2 Hlp	20858000	2.67313e+07	Non significant	1.14188	0.191413	0.104807	0.272182
Q9DCW4	Etfb	15209000	18147000	Non significant	1.06892	0.096149	0.0745398	0.221637
Q9DCZ1	Gmpr Gmpr1	12744600	7833000	Non significant	0.563603	-0.82725	0.0138681	0.082912
Q9DD18	Dtd1 Hars2	6.51007e+06	7.32113e+06	Non significant	1.01069	0.0153339	0.965851	0.984414
Q9EP69	Sacm1l Kiaa0851 Sac1	2.85543e+06	3.39683e+06	Non significant	1.05597	0.0785739	0.549853	0.7405
Q9EPJ9	Arfgap1 Arf1gap	9.02137e+06	10150800	Non significant	1.00162	0.00234059	0.982928	0.991747
[truncated: 237 more rows]

## Sheet: RS Vs Ctrl
Gene Name	Alternate Gene Names	Mean LFQ intensity Ctrl	Mean LFQ intensity RS	RS Vs Ctrl	Fold change	Effect Size	p-Value	Adjusted p-Value
A2RSJ4	Bltp3b Kiaa0701 Ship164 Uhrf1bp1l	0	2.85017e+06	Upregulated	2.45868	1.29788	0.00837666	0.044175
O08585	Clta	4.19097e+07	6.49603e+07	Upregulated	1.43777	0.523836	0.00743043	0.04076
P02802	Mt1	5.78227e+06	11147000	Upregulated	1.80606	0.852842	2.61084e-06	0.000833978
P03930	Mtatp8 Atp8 mt-Atp8	15572000	23788000	Upregulated	1.43892	0.524984	0.00563025	0.0343286
P07310	Ckm Ckmm	0	5311800	Upregulated	4.15264	2.05403	0.000429693	0.00739316
P09528	Fth1 Fth	0	2.54363e+06	Upregulated	2.7805	1.47534	0.00876504	0.0456845
P11404	Fabp3 Fabph1	4.76987e+06	1.27997e+07	Upregulated	2.43256	1.28247	0.00497945	0.0318116
P12023	App A4 AD1	4.82603e+06	7.78167e+06	Upregulated	1.50409	0.588888	0.00558044	0.034186
P26883	Fkbp1a Fkbp1	2.81237e+07	62487000	Upregulated	2.07363	1.05216	4.15209e-05	0.00232364
P35762	Cd81 Tapa1	71639000	1.13093e+08	Upregulated	1.46966	0.555483	0.000818353	0.0110718
P41105	Rpl28	2255100	3.62287e+06	Upregulated	1.49629	0.581393	2.33504e-05	0.00212018
P56391	Cox6b1 Cox6b	3.78477e+07	62676000	Upregulated	1.54267	0.625427	0.000151742	0.00461894
P62075	Timm13 Tim13a Timm13a	11591000	1.78017e+07	Upregulated	1.4341	0.520145	0.000607143	0.00905048
P62715	Ppp2cb	0	4091500	Upregulated	3.16764	1.66341	0.000829552	0.0110718
P62881	Gnb5	1.29587e+07	19827000	Upregulated	1.42708	0.513062	0.000888246	0.0115472
P84096	Rhog Arhg Sid10750	5.63663e+06	9.00483e+06	Upregulated	1.47783	0.563478	0.000869883	0.0114372
Q3UX10	Tubal3	776567	1.90777e+07	Upregulated	14.8744	3.89476	3.96314e-05	0.00232364
Q60771	Cldn11 Osp Otm	4.92743e+07	9.05497e+07	Upregulated	1.69721	0.763166	0.000156012	0.00462964
Q62425	Ndufa4	69921000	1.15337e+08	Upregulated	1.52871	0.612319	0.000269865	0.00597443
Q6PFR5	Tra2a	709200	2.46527e+06	Upregulated	2.22805	1.15578	0.00894638	0.0461989
Q6Q477	Atp2b4	4836100	7654200	Upregulated	1.47656	0.562239	0.000836819	0.0110718
Q80YN3	Bcas1 Nabc1	1.10457e+07	1.76183e+07	Upregulated	1.4874	0.572794	1.73746e-06	0.000785422
Q8C0Q9	Rapgef5 Gfr Kiaa0277 Mrgef	0	2.51267e+06	Upregulated	2.83539	1.50355	0.00303172	0.0225214
Q8CCT4	Tceal5	7494300	11953000	Upregulated	1.48101	0.566585	0.000395802	0.00719524
Q8K298	Anln	0	2.68903e+06	Upregulated	2.17944	1.12396	0.000314592	0.00668093
Q8QZR5	Gpt Gpt1	0	2.73693e+06	Upregulated	2.04503	1.03212	1.36805e-05	0.00169942
Q8R317	Ubqln1 Plic1	5.61043e+06	9336600	Upregulated	1.55272	0.634797	0.000515979	0.00812485
Q99N28	Cadm3 Igsf4b Necl1 Syncam3 Tsll1	36764000	5.65703e+07	Upregulated	1.43005	0.516063	4.02253e-05	0.00232364
Q9CZX8	Rps19	6.39817e+06	1.15117e+07	Upregulated	1.68948	0.75658	2.38426e-05	0.00212018
Q9EST5	Anp32b Pal31	0	1613000	Upregulated	2.44867	1.292	0.00474892	0.030868
Q9JKD3	Scamp5	6.64603e+06	12094000	Upregulated	1.69152	0.758324	0.000423547	0.00739316
Q9Z130	Hnrnpdl Hnrpdl Jktbp	4.48867e+06	6.80703e+06	Upregulated	1.41691	0.50275	0.00414864	0.0279409
A2CG49	Kalrn	3.06597e+06	1327100	Downregulated	0.447409	-1.16033	0.00700802	0.0394709
E9Q6P5	Ttc7b	4.56663e+06	3.22353e+06	Downregulated	0.655587	-0.60914	3.0384e-05	0.00231062
G5E895	Akr1b10	7.16377e+06	5.05687e+06	Downregulated	0.662204	-0.594652	0.00435841	0.0288325
O08810	Eftud2 Snrp116	2.56527e+06	1.73573e+06	Downregulated	0.63164	-0.662826	0.000151328	0.00461894
O08914	Faah Faah1	3.97433e+06	2.71053e+06	Downregulated	0.633555	-0.658458	0.000965931	0.0122024
O35114	Scarb2	3.05677e+06	1.22337e+06	Downregulated	0.572874	-0.80371	0.00863667	0.0451205
O35405	Pld3 Sam9	8.42623e+06	6.19377e+06	Downregulated	0.687561	-0.540441	0.000670459	0.00967192
O35459	Ech1	1949100	0	Downregulated	0.370857	-1.43106	0.00772047	0.0420023
O35841	Api5	3559300	1537000	Downregulated	0.452754	-1.1432	0.00500182	0.0318137
O70503	Hsd17b12 Kik1	6206500	3.56503e+06	Downregulated	0.544102	-0.878052	0.00534931	0.0331331
O88587	Comt Comt1	4.99153e+06	2.06077e+06	Downregulated	0.387303	-1.36847	6.41014e-05	0.00282559
O89079	Cope Cope1	3.30753e+06	1.45533e+06	Downregulated	0.580245	-0.785266	0.000361402	0.00702691
P03921	Mtnd5 mt-Nd5 Nd5	6437300	875203	Downregulated	0.161604	-2.62947	4.82744e-06	0.000981287
P06801	Me1 Mod-1 Mod1	1.12197e+07	8.11627e+06	Downregulated	0.674982	-0.56708	0.000127169	0.00418162
P07309	Ttr	4686800	623833	Downregulated	0.228421	-2.13024	0.000322692	0.00668093
P08030	Aprt	5.79323e+06	3.72123e+06	Downregulated	0.58923	-0.763098	0.000432999	0.00739316
P12849	Prkar1b	2.74567e+06	1549100	Downregulated	0.533099	-0.907525	0.000174766	0.00463952
P26041	Msn	3201400	2.39337e+06	Downregulated	0.701328	-0.511838	0.00211491	0.0180575
P26516	Psmd7 Mov-34 Mov34	6075000	4513600	Downregulated	0.698758	-0.517134	0.00206414	0.0178201
P36536	Sar1a Sara Sara1	15319000	9.62307e+06	Downregulated	0.591261	-0.758134	0.00246576	0.0200719
P38060	Hmgcl	3.29463e+06	2150800	Downregulated	0.60599	-0.722634	0.000312164	0.00668093
P49722	Psma2 Lmpc3	15851000	1.03541e+07	Downregulated	0.606401	-0.721657	6.08587e-05	0.00277715
P50114	S100b	3.70407e+07	2.40033e+07	Downregulated	0.601611	-0.733097	0.00115869	0.0132185
P50544	Acadvl Vlcad	4.17083e+06	2951300	Downregulated	0.662126	-0.594822	0.000449854	0.00745638
P53395	Dbt	4.61663e+06	3.32867e+06	Downregulated	0.673126	-0.571052	0.00225316	0.0188116
P54775	Psmc4 Tbp7	13560000	8.70673e+06	Downregulated	0.597315	-0.743437	0.000180353	0.00467031
P56565	S100a1	4.89063e+06	1.91197e+06	Downregulated	0.345112	-1.53486	0.000754425	0.0104776
P61329	Fgf12 Fhf1	1.27304e+07	0	Downregulated	0.0822269	-3.60425	1.79312e-06	0.000785422
P61759	Vbp1 Pfdn3	3.37407e+06	1.28977e+06	Downregulated	0.483072	-1.04969	0.00262121	0.020727
P62082	Rps7	1.03007e+07	7.00667e+06	Downregulated	0.634018	-0.657405	1.4887e-05	0.00175197
P62267	Rps23	4.68627e+06	2443100	Downregulated	0.485635	-1.04206	2.10757e-06	0.000785422
P62305	Snrpe	4.55787e+06	1.43527e+06	Downregulated	0.419931	-1.25178	0.000124538	0.00416819
P62823	Rab3c	4.27167e+07	2.72207e+07	Downregulated	0.588675	-0.764456	0.00112691	0.0131943
P63276	Rps17	1.07429e+07	6830200	Downregulated	0.587111	-0.768294	0.000239816	0.00560358
P68033	Actc1 Actc	738650000	532970000	Downregulated	0.673589	-0.57006	4.72274e-07	0.000785422
P68181	Prkacb Pkacb	8153600	4.65197e+06	Downregulated	0.534468	-0.903825	0.000594991	0.00892887
P68368	Tuba4a Tuba4	427290000	269860000	Downregulated	0.580754	-0.784	0.000723863	0.0101271
P84078	Arf1	163150000	1.01647e+08	Downregulated	0.581358	-0.782501	1.6913e-06	0.000785422
P85094	Isoc2a Isoc2	11890000	6.78633e+06	Downregulated	0.531081	-0.912997	4.01379e-05	0.00232364
P97371	Psme1	5.21833e+06	3.47707e+06	Downregulated	0.608874	-0.715784	0.00520057	0.0326643
P97372	Psme2 Pa28b1	4.08473e+06	1506200	Downregulated	0.326922	-1.61298	0.00126941	0.0139137
P97493	Txn2	1.10449e+07	1.96403e+06	Downregulated	0.156711	-2.67382	0.00137758	0.0145237
P97822	Anp32e Cpd1	6.13393e+06	3463800	Downregulated	0.527122	-0.923791	7.51291e-05	0.0029998
P98086	C1qa	5078400	3.41097e+06	Downregulated	0.631193	-0.663846	0.00384432	0.0264489
P99024	Tubb5	2.64517e+08	172940000	Downregulated	0.608447	-0.716797	0.000206812	0.00508167
Q01063	Pde4d	7.16073e+06	1034400	Downregulated	0.154664	-2.69279	0.00267595	0.020727
Q03517	Scg2 Chgc Scg-2	6.97057e+06	4.76793e+06	Downregulated	0.650566	-0.620233	0.00972425	0.0481049
Q08642	Padi2 Pad2 Pdi Pdi2	3000300	1909600	Downregulated	0.599462	-0.73826	0.00203618	0.0177848
Q19LI2	A1bg	1.37473e+06	283293	Downregulated	0.521722	-0.938646	0.00641555	0.0373572
Q3TMH2	Scrn3	4.97133e+06	3090100	Downregulated	0.574169	-0.800453	6.04796e-05	0.00277715
Q3UNZ8	Cryzl2	3541300	2.52963e+06	Downregulated	0.668299	-0.581435	0.00420908	0.0282628
Q3UYG8	Macrod2	3897700	556900	Downregulated	0.296853	-1.75218	0.00412166	0.027843
Q4KUS2	Unc13a	5077900	3.39213e+06	Downregulated	0.614929	-0.701509	0.00490213	0.0315884
Q4V9Z5	Sez6l2	2.69837e+06	0	Downregulated	0.337039	-1.56901	0.00325677	0.0238535
Q61207	Psap Sgp1	1.64033e+07	1.12525e+07	Downregulated	0.643238	-0.636576	0.00103717	0.0127823
Q61838	Pzp A2m	6335100	4.52347e+06	Downregulated	0.664983	-0.58861	4.02158e-05	0.00232364
Q62048	Pea15 Pea15a	1.13237e+08	8.38783e+07	Downregulated	0.690991	-0.533261	0.000368675	0.00704579
Q64213	Sf1 Zfm1 Zfp162	3.24247e+06	657833	Downregulated	0.398125	-1.32871	0.00289733	0.0217931
Q64520	Guk1 Gmk	8736200	6.09207e+06	Downregulated	0.648377	-0.625095	0.00158015	0.0152953
Q64727	Vcl	4.24577e+06	2.35517e+06	Downregulated	0.523651	-0.933324	0.000238651	0.00560358
Q6A4J8	Usp7 Hausp	5018700	3.51673e+06	Downregulated	0.652527	-0.615892	0.000382009	0.00712838
Q6NS60	Fbxo41 D6Ertd538e Kiaa1940	3412300	2.38573e+06	Downregulated	0.652929	-0.615002	0.00114299	0.0131943
Q6PGF7	Exoc8	4553800	1.85017e+06	Downregulated	0.434062	-1.20403	0.00266325	0.020727
Q6ZWM4	Lsm8	5.02993e+06	3.69683e+06	Downregulated	0.68512	-0.545571	0.00382063	0.0264487
Q80ZJ1	Rap2a	4.95633e+06	3529700	Downregulated	0.66396	-0.590831	0.00114963	0.0131943
Q8BG05	Hnrnpa3 Hnrpa3	5.93943e+07	43552000	Downregulated	0.684613	-0.546638	7.74253e-05	0.00303725
Q8BGZ1	Hpcal4	2.12987e+07	1.16109e+07	Downregulated	0.502887	-0.991694	3.80983e-05	0.00232364
Q8BIJ6	Iars2	6.11747e+06	4480100	Downregulated	0.684094	-0.547734	0.000165581	0.00462964
Q8BMF3	Me3	6.79833e+06	3.43533e+06	Downregulated	0.465026	-1.10462	0.000286773	0.00628651
Q8BMJ2	Lars1 Lars	2.32787e+06	671733	Downregulated	0.423614	-1.23918	0.00752115	0.041118
Q8BMS1	Hadha	17518000	1.23057e+07	Downregulated	0.654938	-0.61057	2.39006e-05	0.00212018
Q8BP92	Rcn2	6.03627e+06	2.99063e+06	Downregulated	0.460517	-1.11867	0.000176368	0.00463952
Q8BRF7	Scfd1 Stxbp1l2	3.35873e+06	464400	Downregulated	0.307354	-1.70203	0.00743743	0.04076
Q8BWY3	Etf1	3.31463e+06	0	Downregulated	0.208497	-2.2619	0.00117533	0.0133403
Q8C0C7	Farsa Farsla	7.48903e+06	4835300	Downregulated	0.606608	-0.721164	0.000252997	0.00576696
Q8C8N2	Scai	7.68727e+06	3.46403e+06	Downregulated	0.398889	-1.32594	0.00448454	0.0294924
Q8CI71	Vps50 Ccdc132 Kiaa1861	2947700	1.76033e+06	Downregulated	0.54974	-0.863178	0.00264676	0.020727
Q8R016	Blmh	9276700	5.18597e+06	Downregulated	0.548955	-0.865241	0.0099891	0.0488745
Q8R404	Micos13 Mic13 Qil1	1.65517e+07	8.75097e+06	Downregulated	0.493311	-1.01943	4.91071e-05	0.00244008
Q8R5C5	Actr1b	3.28807e+07	23844000	Downregulated	0.676542	-0.563749	3.10012e-05	0.00231062
Q8VDM6	Hnrnpul1 Hnrpul1	3593900	0	Downregulated	0.249339	-2.00382	0.00625881	0.0366336
Q8VHQ9	Acot11 Bfit Thea	5.17093e+06	1.79443e+06	Downregulated	0.380947	-1.39234	0.00195011	0.0173723
Q91ZJ5	Ugp2	1.26047e+07	9453100	Downregulated	0.700013	-0.514546	0.00162679	0.0154131
Q920Q4	Vps16	1.50527e+06	0	Downregulated	0.400068	-1.32168	0.000760864	0.0105018
Q922E4	Pcyt2	4559000	3.30463e+06	Downregulated	0.676469	-0.563904	0.00462955	0.030268
Q923D2	Blvrb	5141200	2.73987e+06	Downregulated	0.481689	-1.05383	0.00140462	0.0145237
Q99J85	Nptxr Npr	6.17033e+06	4.24847e+06	Downregulated	0.638703	-0.646783	0.000338856	0.00679868
Q99KE1	Me2	2.09227e+06	0	Downregulated	0.361433	-1.4682	0.000433141	0.00739316
Q9CQ60	Pgls	7.19333e+06	5228700	Downregulated	0.677467	-0.561778	0.00957622	0.0475832
Q9CQD1	Rab5a nnyRab5a	11090400	7196500	Downregulated	0.605629	-0.723493	0.00161772	0.0153924
Q9CQH3	Ndufb5	6720900	0	Downregulated	0.108201	-3.20822	0.000477305	0.00764576
Q9CQM5	Txndc17 Txnl5	3.72207e+06	0	Downregulated	0.254589	-1.97376	0.00143403	0.0145383
Q9CQM9	Glrx3 Picot Txnl2	1.21503e+07	7.86123e+06	Downregulated	0.603309	-0.729032	0.00209876	0.0180494
Q9CQR4	Acot13 Them2	2.63627e+07	19530000	Downregulated	0.688093	-0.539324	0.00113736	0.0131943
Q9CQZ1	Hsbp1	4032500	0	Downregulated	0.245849	-2.02415	0.000337757	0.00679868
Q9CXZ1	Ndufs4	24200000	14188000	Downregulated	0.536747	-0.897685	0.00160672	0.0153531
Q9CY58	Serbp1 Pairbp1	7.54257e+06	4.60447e+06	Downregulated	0.559245	-0.838447	0.00695875	0.0394709
Q9CZT8	Rab3b	1.27417e+07	9.35957e+06	Downregulated	0.679573	-0.557299	0.000580453	0.00876955
Q9CZW4	Acsl3 Acs3 Facl3	3718500	566833	Downregulated	0.411412	-1.28134	0.00181824	0.0164558
Q9D1G1	Rab1b	1.70667e+07	12745000	Downregulated	0.699273	-0.516072	0.00066159	0.00966873
Q9D3D9	Atp5f1d Atp5d	1.00777e+08	47830000	Downregulated	0.442808	-1.17525	1.99355e-06	0.000785422
Q9D7A8	Armc1	8103000	3.72263e+06	Downregulated	0.422317	-1.2436	2.63083e-05	0.00217872
Q9DB27	Mcts1	3175100	2.14833e+06	Downregulated	0.631999	-0.662005	0.000205537	0.00508167
Q9DB41	Slc25a18 Gc2	8756700	4802600	Downregulated	0.505666	-0.983742	0.00940697	0.0471079
Q9DBS2	Tprg1l Fam79a Mover Tprgl	1.10437e+07	7.73017e+06	Downregulated	0.655187	-0.610021	0.00107741	0.013012
Q9DC69	Ndufa9	2.40923e+07	1.68603e+07	Downregulated	0.652844	-0.615189	3.20001e-06	0.000894404
Q9DCT1	Akr1e2 Akr1cl2 Akr1e1	4.60737e+06	0	Downregulated	0.216624	-2.20673	0.00314307	0.0231181
Q9DCZ1	Gmpr Gmpr1	12744600	4951700	Downregulated	0.367322	-1.44488	0.000450184	0.00745638
Q9JHK4	Rabggta	5.54567e+06	3411600	Downregulated	0.576677	-0.794164	4.36462e-05	0.00232364
Q9QXB9	Drg2	1.94943e+06	1474400	Downregulated	0.705557	-0.503165	0.000478715	0.00764576
Q9QYR9	Acot2 Mte1	9404300	6.24143e+06	Downregulated	0.618169	-0.693927	4.4942e-06	0.000981287
Q9R0U0	Srsf10 Fusip1 Nssr Sfrs13a Srsf13a	2885100	659800	Downregulated	0.392846	-1.34797	0.0013945	0.0145237
Q9WTX5	Skp1 Skp1a	2.05343e+07	15160000	Downregulated	0.687253	-0.541086	0.00294261	0.0220056
Q9WUL7	Arl3	8.06867e+06	5986800	Downregulated	0.69134	-0.532534	0.00332993	0.0240962
Q9WUP7	Uchl5 Uch37	1304500	0	Downregulated	0.581487	-0.78218	0.00738619	0.04076
Q9Z1F9	Uba2 Sae2 Uble1b	5.51603e+06	3498200	Downregulated	0.573465	-0.802223	0.00985212	0.0483099
Q9Z1L5	Cacna2d3	3.58517e+06	2253400	Downregulated	0.586215	-0.770499	0.00139714	0.0145237
Q9Z1W9	Stk39 Spak	5241100	2.13073e+06	Downregulated	0.362703	-1.46314	0.00820431	0.043503
Q9Z2W9	Gria3 Glur3 Kiaa4184	6.36553e+06	4.48023e+06	Downregulated	0.655664	-0.608972	0.000105056	0.00372892
A0A0A6YVU8	Adrm1b Gm9774	0	865700	Non significant	1.04599	0.0648644	0.842826	0.906038
A0A0U1RNF2	Lcmt1	4.04857e+06	3555600	Non significant	0.819221	-0.287675	0.0280803	0.0967451
P83882	Rpl36a Rpl44	4.46413e+06	6.29873e+06	Non significant	1.31703	0.397293	0.136616	0.277604
A0A571BF58	Neb	6.92833e+06	9.59027e+06	Non significant	1.29097	0.368459	0.0205144	0.0790408
A2A432	Cul4b Kiaa0695	1373700	585333	Non significant	0.77756	-0.362974	0.427086	0.5976
A2A5R2	Arfgef2 Arfgep2 Big2	2098500	2081900	Non significant	0.94803	-0.0769952	0.743223	0.839741
A2A699	Fam171a2	0	0	Non significant	0.884249	-0.177476	0.701733	0.815104
A2AAJ9	Obscn Gm878	1.13497e+08	87400000	Non significant	0.223839	-2.15947	0.340052	0.515846
A2ADY9	Ddi2	985067	2.07517e+06	Non significant	1.2629	0.336735	0.496114	0.659519
A2AGT5	Ckap5	5.27773e+06	4486700	Non significant	0.79421	-0.332408	0.00308161	0.0228
A2AJA9	Ajm1 Gm996	2297800	2.56603e+06	Non significant	1.05658	0.079397	0.751803	0.845165
A2AJI0	Map7d1 Kiaa1187 Mtap7d1	2.76227e+06	3.63697e+06	Non significant	1.22983	0.29846	0.0259685	0.0915862
A2ALS5	Rap1gap Kiaa0474 Rap1ga1	5.36907e+06	5652200	Non significant	0.979921	-0.0292621	0.728604	0.832903
A2ALU4	Shroom2 Apxl	1.65963e+06	1.86147e+06	Non significant	1.05144	0.072363	0.777215	0.862881
A2AN08	Ubr4 Kiaa0462 Zubr1	2432300	1.11727e+06	Non significant	0.464652	-1.10578	0.0137047	0.0605609
A2AP18	Plch2 Plcl4	3.52303e+06	3.52883e+06	Non significant	0.936752	-0.0942614	0.602543	0.749742
A2AQ25	Skt Etl4 Kiaa1217	1.89333e+06	1335800	Non significant	0.970571	-0.0430938	0.810558	0.884101
A2ASQ1	Agrn Agrin	1.59957e+06	1.66293e+06	Non significant	0.968229	-0.0465804	0.872453	0.92324
A2ASS6	Ttn	3.70653e+06	1.96623e+06	Non significant	0.475703	-1.07187	0.221056	0.386157
A2AWA9	Rabgap1 Kiaa4104	5.21227e+06	6.30187e+06	Non significant	1.12232	0.166478	0.111438	0.242046
A2RT62	Fbxl16	8.98177e+06	8.46437e+06	Non significant	0.879364	-0.185468	0.0237045	0.0863639
A6H5Z3	Exoc6b Sec15b Sec15l2	2.30587e+06	1.95583e+06	Non significant	0.792421	-0.33566	0.0335817	0.108353
A8DUK4	Hbb-bs Glna1 Hbb-bt Hbbt1 Hbbt2	1.28233e+09	1230000000	Non significant	0.894932	-0.16015	0.00403915	0.0274515
B0V2N1	Ptprs	9.59263e+06	7.47023e+06	Non significant	0.722791	-0.468349	0.00145853	0.0146158
B1AWN6	Scn2a Scn2a1	6.68423e+06	7.38947e+06	Non significant	1.0314	0.0446009	0.565501	0.72041
B1AXV0	Frrs1l	4.74523e+06	5756000	Non significant	1.11353	0.155137	0.429683	0.59966
B1AZP2	Dlgap4 Kiaa0964 Sapap4	5.25347e+06	4.79833e+06	Non significant	0.848632	-0.236789	0.060342	0.163744
B2RSH2	Gnai1 Gnai-1	38584000	4.11753e+07	Non significant	0.990393	-0.0139274	0.870584	0.923008
B2RUJ5	Apba1 Mint1 mLin-10 X11	1.08127e+06	1.62027e+06	Non significant	1.09817	0.135106	0.457821	0.627644
B2RWC4	Lrrc73 Gm88	1.88377e+06	1.09957e+06	Non significant	0.718888	-0.47616	0.0534125	0.150227
B9EJA2	Cttnbp2 Kiaa1758	4.32777e+06	4.98343e+06	Non significant	1.07249	0.100958	0.129697	0.269426
B9EKR1	Ptprz1	4.30593e+07	49661000	Non significant	1.07562	0.105168	0.196558	0.356741
C0HKE9	Hist1h2ap	2.02833e+08	184300000	Non significant	0.847947	-0.237954	0.000320606	0.00668093
D3YVF0	Akap5 Akap150	1.23503e+07	1.45013e+07	Non significant	1.09588	0.132091	0.243453	0.413963
D3YVV7	Nova2	3.31877e+06	3120100	Non significant	0.872589	-0.196625	0.102764	0.230936
D3YWQ0	Dgki	1.95133e+06	2.04497e+06	Non significant	0.981678	-0.0266784	0.826259	0.895982
D3YXJ0	Dgkh	2.88087e+06	0	Non significant	0.44903	-1.15512	0.042097	0.127546
D3YXK2	Safb Safb1	1.22887e+06	3.87087e+06	Non significant	2.25449	1.1728	0.0628477	0.1687
D3YZI9	Pgbd5	2.50727e+06	2581700	Non significant	0.965053	-0.0513206	0.578464	0.729936
D3YZP9	Ccdc6	2594800	2997600	Non significant	1.07888	0.109541	0.262255	0.432006
D3YZU1	Shank1	4.71737e+06	5661400	Non significant	1.12018	0.163728	0.0502144	0.145064
D3YZZ5	Tmed7	3959800	3442900	Non significant	0.80958	-0.304755	0.00944538	0.0471426
D3Z2H9	Tpm3-rs7	75056000	8.48423e+07	Non significant	1.05507	0.0773358	0.112631	0.243561
D3Z3N4	Hnrnph3	3870300	4.68757e+06	Non significant	1.1335	0.180779	0.0377825	0.118373
D3Z7P3	Gls Gls1 Kiaa0838	3.77513e+07	33174000	Non significant	0.820338	-0.28571	0.000240583	0.00560358
E9PUL5	Prrt2	19264000	23209000	Non significant	1.12157	0.16552	0.141791	0.285625
E9PWR4	Dip2c	978667	1.08897e+06	Non significant	0.927014	-0.109337	0.716045	0.824448
E9PX29	Sptbn4 Spnb4	3.18777e+06	3295100	Non significant	0.963517	-0.0536185	0.708006	0.818563
E9PY16	Adap1	4.97957e+06	5.83137e+06	Non significant	1.1026	0.140914	0.250479	0.421741
E9Q0B6	Dnah6 Dnahc6	3.97887e+07	5.50243e+07	Non significant	1.28652	0.363479	0.103426	0.231957
E9Q2E4	Hectd4	1.22713e+07	4.06033e+06	Non significant	0.205955	-2.2796	0.0244954	0.0881223
E9Q3L2	Pi4ka Pik4 Pik4ca	4.52837e+06	4750700	Non significant	0.979727	-0.0295482	0.672783	0.798484
E9Q3M9	Cracdl 2010300C02Rik	9.00627e+06	9796000	Non significant	1.0153	0.0219017	0.79918	0.876076
E9Q401	Ryr2	5.78733e+06	6.22977e+06	Non significant	1.00283	0.0040823	0.951908	0.973235
E9Q7L0	Ogdhl	1.60367e+07	17139000	Non significant	0.997268	-0.00394674	0.932502	0.963973
E9Q8T7	Dnah1 Dhc7 Dnahc1	6.31563e+06	4.90563e+06	Non significant	0.725483	-0.462987	0.00371192	0.0258563
E9Q912	Rap1gds1	1.92467e+07	21895000	Non significant	1.06119	0.0856792	0.305364	0.478424
F6SEU4	Syngap1	3.01407e+07	3.26117e+07	Non significant	1.0101	0.0145022	0.752778	0.845324
P62270	Rps18	6150100	7.78657e+06	Non significant	1.17925	0.23787	0.0844597	0.201384
F7BAB2	Tmem132b	4.72907e+06	5572400	Non significant	1.07415	0.103198	0.843651	0.906446
F8VPN4	Agl	5.11283e+06	4.68313e+06	Non significant	0.852425	-0.230355	0.0214591	0.0816028
F8VPU2	Farp1	5728700	7.35143e+06	Non significant	1.1961	0.258339	0.00175703	0.0161014
F8VQC1	Srp72	4.00417e+06	4.36073e+06	Non significant	1.0093	0.0133613	0.953477	0.973949
F8VQK3	Gucy1a2	3.36807e+06	2973600	Non significant	0.849705	-0.234966	0.460233	0.627872
G3UXL2	Prps1l3	19171000	1.92693e+07	Non significant	0.938113	-0.092167	0.13996	0.282946
G3X972	Sec24c	2804400	3.58977e+06	Non significant	1.20985	0.274832	0.258209	0.427467
G5E829	Atp2b1	5.62177e+07	58623000	Non significant	0.972499	-0.0402319	0.425671	0.597033
G5E8G3	Opcml	26523000	29405000	Non significant	1.03415	0.0484446	0.390355	0.565811
G5E8K5	Ank3	8.58653e+06	10394500	Non significant	1.12984	0.176115	0.00851035	0.0446694
H3BJD6	Ppp1r9a	3.68337e+06	4.39743e+06	Non significant	1.10394	0.142663	0.370635	0.547751
I3ITR1	AK157302	0	0	Non significant	1.28091	0.357167	0.372886	0.548536
O08529	Capn2	8505800	9.27383e+06	Non significant	1.01585	0.0226853	0.806807	0.882594
O08532	Cacna2d1 Cacna2	9432900	10750000	Non significant	1.06303	0.088177	0.178434	0.332759
O08539	Bin1 Amphl Sh3p9	5.19883e+07	5.68683e+07	Non significant	1.02126	0.0303441	0.645877	0.779796
O08547	Sec22b Sec22l1	6.12607e+06	5.14813e+06	Non significant	0.778114	-0.361947	0.098736	0.224516
O08553	Dpysl2 Crmp2 Ulip2	5.44967e+08	5.55803e+08	Non significant	0.951725	-0.0713834	0.146445	0.290624
O08583	Alyref Aly Ref1 Refbp1 THOC4	3.85753e+06	2.85133e+06	Non significant	0.793711	-0.333314	0.797969	0.876076
O08586	Pten Mmac1	2.94133e+06	2351400	Non significant	0.896863	-0.157041	0.683699	0.805029
O08599	Stxbp1	2.83757e+08	302110000	Non significant	0.993304	-0.00969255	0.85831	0.915203
O08663	Metap2 Mnpep P67eif2	709967	1.30033e+06	Non significant	1.09774	0.13454	0.629372	0.769855
O08677	Kng1 Kng	0	0	Non significant	0.85636	-0.22371	0.462821	0.630632
O08688	Capn5 Ncl3	3258100	3.12877e+06	Non significant	0.895274	-0.159599	0.282384	0.454537
O08709	Prdx6 Aop2 Ltw4 Prdx5	8.38983e+07	9.21717e+07	Non significant	1.02515	0.0358292	0.570207	0.724423
O08749	Dld	5.84033e+07	58466000	Non significant	0.934299	-0.0980436	0.161157	0.310912
O08756	Hsd17b10 Erab Hadh2	1.28837e+07	11103000	Non significant	0.80373	-0.315217	0.00392286	0.0267424
O08759	Ube3a	1.67717e+06	2117000	Non significant	0.949042	-0.0754559	0.836385	0.902586
O08788	Dctn1	1.32433e+07	1.64833e+07	Non significant	1.16042	0.214648	0.00233308	0.019109
O08795	Prkcsh	7.78207e+06	7.96087e+06	Non significant	0.954323	-0.0674502	0.489556	0.65616
O08848	RO60 Ssa2 Trove2	2.23997e+06	0	Non significant	0.517176	-0.951273	0.0109048	0.0522122
O08915	Aip	2016900	3389600	Non significant	1.59164	0.670518	0.169044	0.322153
O08917	Flot1	8034100	8.90773e+06	Non significant	1.03424	0.0485659	0.533986	0.695611
O08919	Numbl Nbl	3.73083e+06	5.12413e+06	Non significant	1.31097	0.390631	0.053676	0.1504
O08992	Sdcbp	3.37687e+06	3718700	Non significant	1.03568	0.0505722	0.657618	0.788014
O08997	Atox1	2.42803e+07	2.25003e+07	Non significant	0.856934	-0.222744	0.0784754	0.192614
O09061	Psmb1	1.39373e+07	1.50793e+07	Non significant	1.01103	0.0158264	0.845404	0.907036
O09117	Sypl1 Pphn Sypl	2323100	764400	Non significant	0.47022	-1.08859	0.0297659	0.100236
O09131	Gsto1 Gstx Gtsttl	3.53737e+06	4.08193e+06	Non significant	1.07405	0.103057	0.227375	0.393811
O09167	Rpl21	8.78567e+06	15695000	Non significant	2.52135	1.3342	0.116818	0.249956
O09172	Gclm Glclr	2.23577e+06	2850000	Non significant	1.19407	0.255884	0.225426	0.391077
O35098	Dpysl4 Crmp3 Ulip4	17686000	2.03057e+07	Non significant	1.07132	0.0993862	0.0874524	0.206396
O35127	Grcc10 C10	4.41117e+06	4.87707e+06	Non significant	1.03068	0.043601	0.647701	0.78118
O35129	Phb2 Bap Bcap37 Rea	1.40117e+07	16370000	Non significant	1.09017	0.124554	0.0170407	0.0697859
O35136	Ncam2 Ocam Rncam	5.67477e+06	6.09863e+06	Non significant	1.00156	0.00225004	0.98623	0.992891
O35143	Atp5if1 Atpi Atpif1 If1	1.02787e+07	1.31627e+07	Non significant	1.20367	0.267439	0.177789	0.332307
O35215	Ddt	1.56357e+07	1.96783e+07	Non significant	1.17314	0.230376	0.0182254	0.0726672
O35226	Psmd4 Mcb1	9668700	12305000	Non significant	1.18759	0.248038	0.093437	0.216055
O35239	Ptpn9	1.48067e+06	2.61457e+06	Non significant	1.42913	0.515133	0.336614	0.513067
O35250	Exoc7 Exo70	3.07987e+06	3002400	Non significant	0.905755	-0.142807	0.325181	0.500071
O35286	Dhx15 Ddx15 Deah9	0	1352300	Non significant	1.44231	0.528382	0.143344	0.286687
O35295	Purb	1.29467e+07	1.60767e+07	Non significant	1.1581	0.211761	0.0352022	0.111577
O35326	Srsf5 Hrs Sfrs5	3.68593e+06	2453600	Non significant	0.625728	-0.676393	0.105071	0.234469
O35344	Kpna3 Qip2	4100100	4274800	Non significant	0.976275	-0.0346399	0.864456	0.918253
O35381	Anp32a Anp32 Lanp	2.16927e+07	2.46987e+07	Non significant	1.06263	0.0876382	0.165512	0.316582
O35382	Exoc4 Sec8 Sec8l1	4428200	4.84187e+06	Non significant	1.01884	0.026922	0.746106	0.841833
O35449	Prrt1 Ng5	7372100	9304100	Non significant	1.17727	0.23545	0.731829	0.834882
O35465	Fkbp8 Fkbp38 Sam11	4.15353e+06	4195100	Non significant	0.943016	-0.0846456	0.479132	0.646918
O35495	Cdk14 Kiaa0834 Pftk1	1789300	3232800	Non significant	1.36227	0.446011	0.297074	0.46944
O35526	Stx1a	38267000	4.08443e+07	Non significant	0.993991	-0.00869543	0.875455	0.925978
O35551	Rabep1 Rab5ep Rabpt5 Rabpt5a	3.25787e+06	3.05053e+06	Non significant	0.873776	-0.194665	0.117529	0.250581
O35593	Psmd14 Pad1	6604900	6479900	Non significant	0.913866	-0.129946	0.505939	0.67019
O35609	Scamp3	3.82793e+06	4027500	Non significant	0.981701	-0.0266449	0.820504	0.892506
O35621	Pmm1	3432200	3426100	Non significant	0.927965	-0.107857	0.254202	0.425112
O35633	Slc32a1 Vgat Viaat	1.36787e+07	1.71027e+07	Non significant	1.16437	0.219553	0.057055	0.156534
O35643	Ap1b1 Adtb1	2.70797e+07	23489000	Non significant	0.809195	-0.30544	0.000423859	0.00739316
O35658	C1qbp Gc1qbp	60739000	4.17363e+07	Non significant	0.641049	-0.641495	0.565115	0.720409
O35678	Mgll	8268400	9.10967e+06	Non significant	1.02857	0.0406379	0.502436	0.666339
O35681	Syt3	2990400	0	Non significant	0.385367	-1.37569	0.048404	0.140743
O35682	Myadm Mug	6.20013e+06	6787600	Non significant	1.02037	0.0290859	0.858083	0.915203
O35685	Nudc	5.35627e+06	7.10023e+06	Non significant	1.23462	0.304072	0.036401	0.114476
O35737	Hnrnph1 Hnrph Hnrph1	31990000	3.34577e+07	Non significant	0.977392	-0.0329915	0.562736	0.719016
O35857	Timm44 Mimt44 Tim44	3.27447e+06	3228600	Non significant	0.904078	-0.145482	0.541495	0.70169
O35864	Cops5 Csn5 Jab1 Kic2	5.63707e+06	5.67927e+06	Non significant	0.937992	-0.0923532	0.287654	0.459097
O35874	Slc1a4 Asct1 Satt	0	2.72343e+06	Non significant	1.86469	0.898938	0.241579	0.411716
O35887	Calu	4.75673e+06	4127700	Non significant	0.80645	-0.310343	0.0716825	0.18111
O35927	Ctnnd2 Catnd2 Nprap	6586500	7.74043e+06	Non significant	1.09698	0.13354	0.117558	0.250581
O35954	Pitpnm1 Dres9 Mpt1 Nir2 Pitpnm	2.95623e+06	3656100	Non significant	1.15737	0.210849	0.107241	0.237182
O35963	Rab33b	2.26597e+06	2.83787e+06	Non significant	1.16587	0.221404	0.0319939	0.104741
O54724	Cavin1 Ptrf	0	0	Non significant	0.590322	-0.760427	0.015325	0.0648989
O54734	Ddost	1645800	1.67697e+06	Non significant	0.94995	-0.0740766	0.422308	0.594262
O54774	Ap3d1 Ap3d	1.00719e+07	1.01807e+07	Non significant	0.944033	-0.0830905	0.195339	0.355682
O54781	Srpk2	981433	2.02107e+06	Non significant	1.29836	0.37669	0.0002539	0.00576696
O54829	Rgs7	12164000	1.39443e+07	Non significant	1.06836	0.0953995	0.172918	0.326835
O54833	Csnk2a2	4.39733e+06	4365400	Non significant	0.92846	-0.107088	0.318872	0.493424
O54865	Gucy1b1 Gucy1b3	2.89703e+06	3378600	Non significant	1.08756	0.121101	0.236102	0.404138
O54901	Cd200 Mox2	5.32157e+06	3.72823e+06	Non significant	0.572291	-0.80518	0.151086	0.296861
O54916	Reps1	1.23533e+06	425500	Non significant	0.982299	-0.0257655	0.937529	0.966571
O54983	Crym	8.67333e+07	78721000	Non significant	0.84691	-0.239719	0.00147735	0.0146158
O54984	Get3 Arsa Asna1	9333500	8.48337e+06	Non significant	0.849417	-0.235456	0.041851	0.127202
O54988	Slk Kiaa0204 Stk2	4.29433e+06	4.25913e+06	Non significant	0.918259	-0.123027	0.366537	0.545523
O54991	Cntnap1 Nrxn4	1.19637e+07	1.04473e+07	Non significant	0.816574	-0.292344	0.00459828	0.0301518
O55022	Pgrmc1 Pgrmc	7.94313e+06	1.19227e+07	Non significant	1.46215	0.548094	0.0301083	0.100933
O55023	Impa1	19338000	2.24863e+07	Non significant	1.08412	0.116519	0.0317803	0.104348
O55029	Copb2	3.02373e+06	3.13733e+06	Non significant	0.973374	-0.0389345	0.730379	0.833654
O55042	Snca Syn	2.43077e+08	2.68053e+08	Non significant	1.02963	0.0421327	0.450224	0.620588
O55091	Impact	8.36847e+06	1.13537e+07	Non significant	1.26595	0.340221	0.00157926	0.0152953
O55100	Syngr1	5.95213e+07	80380000	Non significant	1.25586	0.328679	0.00110284	0.0131168
O55106	Strn	4704000	5.50673e+06	Non significant	1.09405	0.129678	0.158087	0.306311
O55125	Nipsnap1	32187000	3.54713e+07	Non significant	1.02785	0.0396309	0.669861	0.796204
O55126	Nipsnap2 Gbas	1.70483e+07	1.97083e+07	Non significant	1.077	0.107015	0.283531	0.455115
O55131	Septin7 Cdc10 Sept7	82689000	93757000	Non significant	1.05689	0.0798279	0.147473	0.291661
O55137	Acot1 Cte1	2.64733e+06	3.59747e+06	Non significant	1.42827	0.514266	0.493607	0.657556
O55142	Rpl35a	1.92583e+06	1.11207e+06	Non significant	0.697813	-0.519087	0.383875	0.559432
O55143	Atp2a2	27708000	3.07003e+07	Non significant	1.03337	0.0473509	0.398786	0.574871
O55234	Psmb5	1.13333e+07	11324300	Non significant	0.931987	-0.101618	0.340822	0.516663
O70133	Dhx9 Ddx9	4.99053e+06	6.12017e+06	Non significant	1.14295	0.192762	0.0409669	0.12593
O70161	Pip5k1c Kiaa0589	11776000	1.39233e+07	Non significant	1.10742	0.147208	0.143341	0.286687
O70172	Pip4k2a Pi5p4ka Pip5k2a	4.62523e+06	4.83543e+06	Non significant	0.973673	-0.0384904	0.781591	0.865595
O70194	Eif3d Eif3s7	2.94623e+06	3.19377e+06	Non significant	1.00974	0.0139794	0.913413	0.953052
O70251	Eef1b Eef1b2	15335000	12319000	Non significant	0.749926	-0.41518	0.00184037	0.0165264
O70252	Hmox2	909133	3.43193e+06	Non significant	2.09408	1.06632	0.0223358	0.0839375
O70310	Nmt1	4626200	4.75367e+06	Non significant	0.953815	-0.0682181	0.579503	0.730422
O70318	Epb41l2 Epb4.1l2	14125000	18155000	Non significant	1.19799	0.260617	0.000464223	0.00761256
O70325	Gpx4	7.13747e+06	1.17365e+07	Non significant	1.54662	0.62912	0.0520456	0.148022
O70378	Emc8 Cox4al Cox4nb Noc4	1.68633e+06	851700	Non significant	0.774057	-0.369488	0.507586	0.671973
O70435	Psma3	1.06627e+07	1.27143e+07	Non significant	1.11227	0.153506	0.0951341	0.219073
O70439	Stx7 Syn7	5.16387e+06	7.27563e+06	Non significant	1.31535	0.395443	0.000168748	0.00462964
O70443	Gnaz	1.35167e+07	1.36863e+07	Non significant	0.945356	-0.0810698	0.275616	0.447648
O70492	Snx3	5.43943e+06	6.88317e+06	Non significant	1.16557	0.221034	0.185638	0.341916
O70493	Snx12	7.07947e+06	7.15877e+06	Non significant	0.94367	-0.0836453	0.295599	0.468102
O70589	Cask Lin-2	3.81127e+06	4.80557e+06	Non significant	1.17695	0.235055	0.045744	0.135835
O70591	Pfdn2 Pfd2	5102400	5872800	Non significant	1.075	0.104341	0.317544	0.49205
O88342	Wdr1	5.17333e+07	5.79397e+07	Non significant	1.0445	0.0628118	0.262952	0.432006
O88343	Slc4a4 Nbc1 Nbce1	2.41663e+07	2.57813e+07	Non significant	0.995458	-0.00656834	0.944515	0.968778
O88441	Mtx2 MNCb-0780	1.55867e+07	1.44867e+07	Non significant	0.867436	-0.205171	0.213419	0.377238
O88447	Klc1 Kns2	3565300	3.72837e+06	Non significant	0.978483	-0.0313816	0.897173	0.942179
O88448	Klc2	8.55987e+06	1.10013e+07	Non significant	1.19811	0.260762	0.0419267	0.127202
O88456	Capns1 Capn4	5.39243e+06	4.95807e+06	Non significant	0.848098	-0.237698	0.110908	0.24147
O88485	Dync1i1 Dnci1 Dncic1	12735000	1.32893e+07	Non significant	0.973172	-0.039233	0.643231	0.778703
O88487	Dync1i2 Dnci2 Dncic2	4.90977e+06	4.26517e+06	Non significant	0.793959	-0.332863	0.101809	0.229249
O88531	Ppt1 Cln1 Ppt	4168500	4.69603e+06	Non significant	1.04158	0.0587722	0.713451	0.822719
O88532	Zfr	828000	1304400	Non significant	1.04743	0.0668569	0.661368	0.790885
O88543	Cops3 Csn3	10158800	1.14317e+07	Non significant	1.04936	0.0695045	0.156268	0.304369
O88544	Cops4 Csn4	1.17107e+07	12519000	Non significant	0.999831	-0.000244539	0.99816	0.998284
O88545	Cops6 Csn6	11791000	1.33483e+07	Non significant	1.05913	0.0828787	0.317278	0.49205
O88569	Hnrnpa2b1 Hnrpa2b1	9.33727e+07	1.01747e+08	Non significant	1.01697	0.0242803	0.737657	0.837022
O88643	Pak1 Paka	1.42927e+07	1.71377e+07	Non significant	1.11835	0.161369	0.0329776	0.107177
O88653	Lamtor3 Map2k1ip1 Mapbp Mapksp1	2.01663e+07	14473500	Non significant	0.673383	-0.570502	0.440044	0.611142
O88685	Psmc3 Tbp1	7667400	7.77963e+06	Non significant	0.949895	-0.0741601	0.395537	0.571701
O88696	Clpp	2.12407e+06	2756100	Non significant	1.2134	0.27905	0.454223	0.623859
O88704	Hcn1 Bcng1 Hac2	3.67147e+06	3495400	Non significant	0.88792	-0.171498	0.144559	0.288805
O88712	Ctbp1	3.05733e+07	2.68803e+07	Non significant	0.820165	-0.286014	0.00941737	0.0471079
O88737	Bsn Kiaa0434	17966000	22143000	Non significant	1.14995	0.201572	0.00276344	0.0210172
O88741	Gdap1	3.82217e+06	889967	Non significant	0.513945	-0.960313	0.225149	0.391077
O88746	Tom1	4.13337e+06	4296500	Non significant	0.96644	-0.0492483	0.686725	0.806286
O88844	Idh1	1.14957e+07	1.32407e+07	Non significant	1.07529	0.104722	0.130069	0.269426
O88910	Mpp3 Dlgh3	2023600	3451400	Non significant	1.57204	0.652641	0.153336	0.300199
O88935	Syn1 Syn-1	2.26353e+08	2.76337e+08	Non significant	1.1381	0.186624	0.00918306	0.0468797
O88951	Lin7b Mals2 Veli2	1.21847e+06	2.13033e+06	Non significant	1.3335	0.415222	0.23641	0.404138
O88952	Lin7c Mals3 Veli3	8.20633e+06	7.64433e+06	Non significant	0.726105	-0.46175	0.658663	0.788844
O88958	Gnpda1 Gnpi	1800800	1.25337e+06	Non significant	1.04274	0.0603793	0.910863	0.950897
O88998	Olfm1 Noe1 Noel Noel1	7.96283e+06	9.34217e+06	Non significant	1.08987	0.124162	0.227345	0.393811
O89023	Tpp1 Cln2	1.96397e+07	7.33717e+06	Non significant	0.227237	-2.13773	0.0724726	0.182303
O89053	Coro1a Coro1	3.55573e+07	39106000	Non significant	1.02611	0.0371813	0.611668	0.756176
O89086	Rbm3	6997600	7.88883e+06	Non significant	1.05425	0.0762201	0.577149	0.728929
O89112	Lancl1 Gpr69a	1.21123e+07	1.31887e+07	Non significant	1.01702	0.0243465	0.735039	0.836411
P00405	Mtco2 COII COX2 mt-Co2	3.22523e+07	3.32277e+07	Non significant	0.961814	-0.0561696	0.571574	0.725747
P00493	Hprt1 Hprt	1.50173e+07	17394000	Non significant	1.0797	0.110626	0.258198	0.427467
P00920	Ca2 Car2	7.11853e+07	8.30113e+07	Non significant	1.08368	0.11594	0.183009	0.338468
P01027	C3	1.41713e+06	441367	Non significant	0.948219	-0.0767076	0.828203	0.897586
P01831	Thy1 Thy-1	9.69353e+07	1.31067e+08	Non significant	1.26265	0.336453	0.00044682	0.00745638
P01837	Igkc	1.1905e+06	0	Non significant	1.16812	0.224186	0.597776	0.74547
P01872	Ighm Igh-6	285140	115287	Non significant	1.09081	0.125402	0.820659	0.892506
P01942	Hba Hba-a1	8.54657e+08	9.62373e+08	Non significant	1.04836	0.0681384	0.24492	0.415194
P03995	Gfap	7.63773e+07	76013000	Non significant	0.928481	-0.107055	0.0789191	0.19349
P04370	Mbp Shi	1.12753e+09	1476800000	Non significant	1.2171	0.283443	0.00908554	0.0466851
P04925	Prnp Prn-p Prp	4147600	5.31137e+06	Non significant	1.18145	0.240559	0.25503	0.425241
P05063	Aldoc Aldo3 Scrg2	2.78467e+08	3.53707e+08	Non significant	1.18473	0.244561	0.000405532	0.0072713
P05064	Aldoa Aldo1	6.01223e+08	6.67843e+08	Non significant	1.03702	0.0524379	0.371385	0.547751
P05132	Prkaca Pkaca	1.42097e+07	1.63903e+07	Non significant	1.07938	0.1102	0.145024	0.289013
P05201	Got1	1.24873e+08	1.55927e+08	Non significant	1.1649	0.220211	0.00112847	0.0131943
P05202	Got2 Got-2	5.95513e+07	5.83393e+07	Non significant	0.914211	-0.129401	0.017236	0.0699495
P05480	Src	3.48103e+06	3900900	Non significant	1.0439	0.0619799	0.664844	0.792426
P05532	Kit Sl	0	640100	Non significant	0.792305	-0.335872	0.405201	0.578194
P06151	Ldha Ldh-1 Ldh1	1.85327e+08	1.67397e+08	Non significant	0.845203	-0.242631	0.0289951	0.0989283
P06728	Apoa4	0	0	Non significant	1.93899	0.955303	0.0602786	0.163744
P06745	Gpi Gpi1	1.05563e+08	119530000	Non significant	1.0563	0.0790184	0.138728	0.280975
P06837	Gap43 Basp2	1.0326e+08	1.55827e+08	Non significant	1.40641	0.492018	0.000724655	0.0101271
P07356	Anxa2 Anx2 Cal1h	2.56333e+06	612000	Non significant	0.582976	-0.778492	0.120477	0.255342
P07724	Alb Alb-1 Alb1	167620000	1.47243e+08	Non significant	0.819583	-0.287038	2.79619e-05	0.00223296
P07901	Hsp90aa1 Hsp86 Hsp86-1 Hspca	9.53437e+07	1.06577e+08	Non significant	1.04289	0.0605888	0.231534	0.400086
P08003	Pdia4 Cai Erp72	5.77833e+06	6.19237e+06	Non significant	1.0088	0.0126431	0.922628	0.958196
P08113	Hsp90b1 Grp94 Tra-1 Tra1	1.83307e+07	1.83947e+07	Non significant	0.936224	-0.0950742	0.165754	0.316774
P08226	Apoe	1.58823e+07	2.22693e+07	Non significant	1.30844	0.387843	3.56503e-05	0.00232364
P08228	Sod1	2.06203e+08	246160000	Non significant	1.11419	0.155992	0.023378	0.0859758
P08249	Mdh2 Mor1	390510000	4.23813e+08	Non significant	1.01263	0.0181133	0.709951	0.820388
P08414	Camk4	4.01007e+06	6.02583e+06	Non significant	1.40389	0.489427	0.00104042	0.0127823
P08551	Nefl Nf68 Nfl	6.25197e+07	7.64267e+07	Non significant	1.14081	0.190061	0.00203171	0.0177848
P08553	Nefm Nef3 Nfm	8.87863e+07	1.14877e+08	Non significant	1.20689	0.271295	0.000384321	0.00712838
P08752	Gnai2 Gnai-2	1.63527e+07	1.62103e+07	Non significant	0.924307	-0.113556	0.0510544	0.146508
P09103	P4hb Pdia1	2.65647e+07	2.86457e+07	Non significant	0.998346	-0.00238867	0.982508	0.991823
P09240	Cck	799800	0	Non significant	0.659358	-0.600865	0.244688	0.415194
P09405	Ncl Nuc	1.79747e+07	1.84607e+07	Non significant	0.95532	-0.0659438	0.455863	0.625343
P09411	Pgk1 Pgk-1	3.16677e+08	3.33113e+08	Non significant	0.981816	-0.0264757	0.561794	0.718634
P09671	Sod2 Sod-2	6.48073e+07	6.68137e+07	Non significant	0.958817	-0.060673	0.426147	0.597033
P0C027	Nudt10 Dipp3a	3.44587e+06	4014100	Non significant	1.08303	0.115073	0.285608	0.456483
Q3THW5	H2az2 H2afv H2av	2.02117e+07	13890000	Non significant	0.640068	-0.643702	0.366691	0.545523
P0C192	Lrrc4b Lrig4	1.21797e+06	544667	Non significant	0.885079	-0.176123	0.542906	0.702834
P0C7L0	Wipf3 Cr16	1.14897e+07	12997000	Non significant	1.05564	0.0781111	0.192726	0.352071
P0DP28	Calm3 Cam3 Camc	8.86457e+08	9.90527e+08	Non significant	1.0424	0.0599047	0.356482	0.534603
P10126	Eef1a1 Eef1a	2.66557e+08	272030000	Non significant	0.951724	-0.0713855	0.264754	0.434329
P10518	Alad Lv	4759400	3.89367e+06	Non significant	0.76395	-0.38845	0.00166482	0.0155552
P10605	Ctsb	8.20413e+06	8.65147e+06	Non significant	0.984039	-0.0232129	0.793847	0.874836
P10630	Eif4a2 Ddx2b	33336000	37163000	Non significant	1.03946	0.0558275	0.344565	0.520924
P10637	Mapt Mtapt Tau	77262000	1.00341e+08	Non significant	1.21116	0.276385	0.000649443	0.00955364
P10639	Txn Txn1	2.70813e+07	29496000	Non significant	1.01086	0.0155879	0.844422	0.906446
P10649	Gstm1	1.03692e+08	1.11747e+08	Non significant	1.00579	0.00833093	0.848537	0.908683
P10852	Slc3a2 Mdu1	2.87943e+07	2.97837e+07	Non significant	0.964983	-0.0514241	0.284836	0.455822
P10922	H1-0 H1f0 H1fv	1.89203e+06	2599500	Non significant	1.31426	0.394252	0.0861095	0.204396
P11031	Sub1 Pc4 Rpo2tc1	8.28387e+06	7390500	Non significant	0.827753	-0.272727	0.250352	0.421741
P11352	Gpx1	4969200	4768900	Non significant	0.889798	-0.168451	0.283465	0.455115
P11438	Lamp1 Lamp-1	1.68457e+06	3196400	Non significant	1.49096	0.576239	0.157543	0.30605
P11499	Hsp90ab1 Hsp84 Hsp84-1 Hspcb	2.28437e+08	262100000	Non significant	1.07028	0.0979889	0.0545533	0.152096
P11627	L1cam Caml1	6297200	6.39527e+06	Non significant	0.952228	-0.0706204	0.473033	0.639476
P11679	Krt8 Krt2-8	1.81247e+06	0	Non significant	0.503855	-0.988918	0.0727467	0.182561
P11798	Camk2a	439510000	4.37763e+08	Non significant	0.929296	-0.10579	0.0676326	0.175641
P11881	Itpr1 Insp3r Pcd6 Pcp1	2.56367e+06	5005900	Non significant	1.64059	0.714215	0.334928	0.510845
P11983	Tcp1 Cct1 Ccta	3.49933e+07	3.31877e+07	Non significant	0.886523	-0.173769	0.0754382	0.187422
P12367	Prkar2a	9.59563e+06	9.26457e+06	Non significant	0.900019	-0.151972	0.0322378	0.105386
P12382	Pfkl Pfk-l Pfkb	3.03823e+07	2.79247e+07	Non significant	0.857542	-0.221721	0.00806762	0.043156
P12658	Calb1	7.60693e+06	8.96883e+06	Non significant	1.10042	0.13806	0.357559	0.535859
P12787	Cox5a	81878000	85298000	Non significant	0.969017	-0.0454068	0.563339	0.719375
P12815	Pdcd6 Alg2	7682400	9.71177e+06	Non significant	1.17835	0.23677	0.0689186	0.177332
P12960	Cntn1	4.99307e+07	5.49643e+07	Non significant	1.02676	0.0380923	0.489261	0.65616
P12961	Scg5 Sgne-1 Sgne1	2.77393e+06	3.96747e+06	Non significant	1.33078	0.412275	0.00741232	0.04076
P12970	Rpl7a Surf-3 Surf3	5825400	7.47263e+06	Non significant	1.19574	0.257908	0.000615216	0.00911008
P13020	Gsn Gsb	6.14677e+06	6.30693e+06	Non significant	0.956911	-0.063543	0.61102	0.756176
P13595	Ncam1 Ncam	7.61437e+07	94870000	Non significant	1.16193	0.216522	0.00336414	0.024237
P13707	Gpd1 Gdc-1 Gdc1 Kiaa4010	1.77737e+07	1.75633e+07	Non significant	0.921845	-0.117404	0.0454928	0.135268
P14094	Atp1b1 Atp4b	2.74643e+08	3.38557e+08	Non significant	1.15017	0.201844	0.00149708	0.0146818
P14106	C1qb	4843300	5.84383e+06	Non significant	1.12409	0.168758	0.129849	0.269426
P14115	Rpl27a	6.77603e+06	9.24387e+06	Non significant	1.27022	0.345074	0.00432786	0.0288009
P14131	Rps16	5.51237e+06	6.10343e+06	Non significant	1.03336	0.0473469	0.581502	0.731704
P14148	Rpl7	7.90437e+06	8.11713e+06	Non significant	0.955511	-0.0656552	0.654927	0.785631
P14152	Mdh1 Mor2	2.03473e+08	2.48313e+08	Non significant	1.13853	0.187176	0.00373804	0.0259573
P14206	Rpsa Lamr1 P40-8	2.25447e+07	22244000	Non significant	0.920795	-0.119049	0.0843925	0.201384
P14211	Calr	1.88897e+07	23033000	Non significant	1.13703	0.185265	0.0153773	0.0649974
P14231	Atp1b2	7.68793e+07	9.34733e+07	Non significant	1.13554	0.183375	0.0502911	0.145098
P14576	Srp54	2.34633e+06	0	Non significant	0.472129	-1.08275	0.159342	0.308474
P14685	Psmd3 P91a Tstap91a	6020300	5235500	Non significant	0.81264	-0.299311	0.00448212	0.0294924
P14733	Lmnb1	6.85243e+06	8.58153e+06	Non significant	1.17243	0.229499	0.0302768	0.101194
P14824	Anxa6 Anx6	17101000	1.82727e+07	Non significant	0.997522	-0.00357914	0.955565	0.974782
P14869	Rplp0 Arbp	1.84573e+07	1.62527e+07	Non significant	0.821711	-0.283297	0.0139412	0.0610028
P14873	Map1b Mtap1b Mtap5	45808000	5.16987e+07	Non significant	1.05297	0.0744627	0.128814	0.268432
P15105	Glul Glns	2.49773e+08	308960000	Non significant	1.1541	0.206766	0.00358835	0.0253109
P15116	Cdh2	1.05967e+07	8.72633e+06	Non significant	0.767373	-0.382	0.0113534	0.0538987
P15209	Ntrk2 Trkb	3.88273e+06	3.98927e+06	Non significant	0.952244	-0.0705962	0.664559	0.792426
P15327	Bpgm	2880500	3.30677e+06	Non significant	1.07139	0.0994837	0.72079	0.82693
P15508	Sptb Spnb-1 Spnb1 Sptb1	8.06443e+06	8.81523e+06	Non significant	1.01971	0.0281621	0.669548	0.796204
P15532	Nme1 Nm23	9.84147e+07	112250000	Non significant	1.06446	0.0901156	0.0579862	0.158312
P16014	Chgb Scg-1 Scg1	4.07277e+06	4.62543e+06	Non significant	1.05479	0.076962	0.644748	0.778906
P16045	Lgals1 Gbp	1.21857e+07	1.24127e+07	Non significant	0.946858	-0.0787797	0.351882	0.52948
P16054	Prkce Pkce Pkcea	12693000	12717000	Non significant	0.934895	-0.0971233	0.133222	0.274296
P16125	Ldhb Ldh-2 Ldh2	132720000	1.46087e+08	Non significant	1.02803	0.039888	0.6163	0.759673
P16330	Cnp Cnp1	1.68713e+08	2.23597e+08	Non significant	1.23543	0.305011	0.000116024	0.00399121
P16332	Mmut Mut	3.58887e+06	1870200	Non significant	0.649923	-0.621659	0.0138219	0.0608383
P16388	Kcna1	844900	1164300	Non significant	1.53294	0.616297	0.370062	0.547751
P16460	Ass1 Ass	5.88257e+06	7935600	Non significant	1.25529	0.328016	0.00230576	0.0190946
P16546	Sptan1 Spna2 Spta2	1.57243e+08	1.94723e+08	Non significant	1.15532	0.208297	0.000535735	0.00831878
P16858	Gapdh Gapd	1.14247e+09	1.05223e+09	Non significant	0.859377	-0.218637	0.00386866	0.0265347
P17156	Hspa2 Hcp70.2 Hsp70-2	12086000	12866000	Non significant	0.993168	-0.00988982	0.863677	0.917863
P17182	Eno1 Eno-1	4.23953e+08	4.04447e+08	Non significant	0.889832	-0.168395	0.0189673	0.0743183
P17183	Eno2 Eno-2	181810000	1.52153e+08	Non significant	0.780772	-0.357027	0.000903363	0.0116194
P17225	Ptbp1 Ptb	1.13333e+06	0	Non significant	0.707883	-0.498416	0.157119	0.305494
P17426	Ap2a1 Adtaa Clapa1	7.72993e+07	8.52383e+07	Non significant	1.02832	0.0402838	0.42451	0.59606
P17427	Ap2a2 Adtab	4.57373e+07	46147000	Non significant	0.941394	-0.0871297	0.0579771	0.158312
P17563	Selenbp1 Lpsb	3.24783e+06	3114600	Non significant	0.883941	-0.177978	0.432799	0.603328
P17710	Hk1	8.93323e+07	86495000	Non significant	0.903374	-0.146604	0.00894142	0.0461989
P17742	Ppia	495330000	5.49393e+08	Non significant	1.03533	0.0500873	0.416484	0.587916
P17751	Tpi1 Tpi	1.68597e+08	2.07403e+08	Non significant	1.14731	0.198257	0.00428231	0.0286684
P17809	Slc2a1 Glut1	3.34223e+06	4.04837e+06	Non significant	1.12126	0.165127	0.696481	0.81238
Q61696	Hspa1a Hsp70-3 Hsp70A1	7.99013e+06	9.30283e+06	Non significant	1.08464	0.117211	0.21397	0.377614
P18052	Ptpra Lrp Ptpa	3165600	2570800	Non significant	0.759734	-0.396434	0.0062299	0.0365618
P18242	Ctsd	1.68983e+07	17506000	Non significant	0.969527	-0.0446467	0.552525	0.710434
P18572	Bsg	19074000	20799000	Non significant	1.01827	0.0261246	0.727455	0.832015
P18760	Cfl1	321540000	3.07493e+08	Non significant	0.892183	-0.164588	0.0129536	0.0580444
P18872	Gnao1 Gna0 Gnao	2.90403e+08	2.79703e+08	Non significant	0.898104	-0.155046	0.0211563	0.0805884
P19096	Fasn	92245000	90921000	Non significant	0.919097	-0.12171	0.035892	0.113194
P19157	Gstp1 Gstpib	88187000	94746000	Non significant	0.995758	-0.006133	0.940006	0.967259
P19246	Nefh Kiaa0845 Nfh	1.79497e+07	2.52157e+07	Non significant	1.31039	0.389994	0.000214883	0.00516644
P19253	Rpl13a P198 Tstap198-7	9.86697e+06	1.11187e+07	Non significant	1.04683	0.0660284	0.640968	0.776384
P19536	Cox5b	65512000	7.51213e+07	Non significant	1.06856	0.0956675	0.139436	0.282153
P19783	Cox4i1 Cox4 Cox4a	29072000	3.87317e+07	Non significant	1.24322	0.314078	0.000328788	0.00674467
P20029	Hspa5 Grp78	25002000	2.63747e+07	Non significant	0.9845	-0.0225373	0.605256	0.752281
P20060	Hexb	4.91847e+06	6.31363e+06	Non significant	1.19271	0.254237	0.0835871	0.200322
P20065	Tmsb4x Ptmb4 Tmsb4	7.72887e+07	115260000	Non significant	1.39104	0.476161	2.25663e-05	0.00212018
P20108	Prdx3 Aop1 Mer5	2.59497e+07	2.84303e+07	Non significant	1.02212	0.0315655	0.554544	0.712622
P20152	Vim	2.24913e+07	1.85237e+07	Non significant	0.768563	-0.379764	2.12239e-05	0.00212018
P20357	Map2 Mtap2	8.75267e+07	100904000	Non significant	1.07511	0.104486	0.0673393	0.17549
P20444	Prkca Pkca	1.68993e+07	1.97757e+07	Non significant	1.09089	0.125507	0.105945	0.235297
P20917	Mag	28473000	34795000	Non significant	1.1397	0.18865	0.00821032	0.043503
P21107	Tpm3 Tpm-5 Tpm5	2.69113e+07	2.93527e+07	Non significant	1.02538	0.0361571	0.783239	0.866991
P21278	Gna11 Gna-11	1.03337e+07	8892000	Non significant	0.800895	-0.320315	0.00497715	0.0318116
P21279	Gnaq	2.92477e+07	3.19003e+07	Non significant	1.01797	0.0256907	0.5758	0.728629
P21460	Cst3	1.48873e+07	19704000	Non significant	1.22676	0.29485	0.0139338	0.0610028
P21619	Lmnb2	6.52947e+06	7.36607e+06	Non significant	1.04996	0.07034	0.412668	0.584673
P21981	Tgm2	12832000	0	Non significant	0.138251	-2.85464	0.0526211	0.148603
P21995	Emb Gp70	2330800	2.29037e+06	Non significant	0.916153	-0.126339	0.777596	0.862881
P22315	Fech	4.16687e+06	4790100	Non significant	1.06681	0.0933003	0.361919	0.540582
P22723	Gabrg2	2204000	2525500	Non significant	1.20825	0.272924	0.644535	0.778906
P22892	Ap1g1 Adtg Clapg1	4.14633e+06	4096700	Non significant	0.918675	-0.122374	0.254573	0.425112
P23116	Eif3a Csma Eif3 Eif3s10	4.34017e+06	3.88827e+06	Non significant	0.836609	-0.257374	0.0094717	0.0471686
P23198	Cbx3	5606600	8404600	Non significant	1.40093	0.48638	7.25279e-05	0.00294859
P23242	Gja1 Cxn-43	2.31437e+07	27812000	Non significant	1.12129	0.165156	0.0399994	0.123648
P23492	Pnp Np Pnp1	6.53737e+06	5795000	Non significant	0.823468	-0.280216	0.0108204	0.0519192
P23506	Pcmt1	1.82343e+07	21060000	Non significant	1.07719	0.10727	0.0893016	0.209746
P23818	Gria1 Glur1	14806000	1.33907e+07	Non significant	0.843539	-0.245473	0.000473756	0.00764576
P23819	Gria2 Glur2	2.03237e+07	1.97497e+07	Non significant	0.906781	-0.141174	0.0512384	0.146508
P23927	Cryab Crya2	11798000	1.57397e+07	Non significant	1.199	0.261834	0.300365	0.472969
P23953	Ces1c Es1	2693800	2.54347e+06	Non significant	0.886495	-0.173816	0.18423	0.340163
P24270	Cat Cas-1 Cas1	3.72563e+06	4486800	Non significant	1.12985	0.176126	0.156093	0.304293
P24288	Bcat1 Eca39	5.86347e+06	6766600	Non significant	1.07806	0.108433	0.282662	0.454537
P24369	Ppib	5787800	6.13873e+06	Non significant	0.985249	-0.0214395	0.801926	0.878113
P24472	Gsta4 Gsta	1.24003e+07	12851000	Non significant	0.9692	-0.0451342	0.634608	0.772648
P24527	Lta4h	1.54943e+07	1.65013e+07	Non significant	0.995275	-0.00683282	0.929305	0.962003
P24547	Impdh2	1.64783e+06	1.46597e+06	Non significant	0.978084	-0.0319699	0.95331	0.973949
P24549	Aldh1a1 Ahd-2 Ahd2 Aldh1	6858800	6.70867e+06	Non significant	0.920666	-0.11925	0.387055	0.561984
P24668	M6pr 46mpr	4.57433e+06	4.93587e+06	Non significant	1.00223	0.00321281	0.977418	0.98847
P25444	Rps2 Llrep3 Rps4	9.32493e+06	8.64313e+06	Non significant	0.860265	-0.217146	0.201685	0.362807
P26039	Tln1 Tln	1.62647e+06	1900500	Non significant	0.86638	-0.206928	0.49202	0.657203
P26040	Ezr Vil2	8.35817e+06	7774800	Non significant	0.867486	-0.205088	0.00182515	0.0164558
P26043	Rdx	3.26977e+06	3.37207e+06	Non significant	0.957334	-0.0629064	0.677443	0.801631
P26350	Ptma	37074000	46411000	Non significant	1.18531	0.245266	0.19492	0.355208
P26443	Glud1 Glud	83109000	9.83907e+07	Non significant	1.10432	0.143152	0.0286349	0.0979015
P26638	Sars1 Sars Sers	8972900	10393200	Non significant	1.07955	0.110432	0.175388	0.330005
P26645	Marcks Macs	1.60357e+07	1.86783e+07	Non significant	1.08798	0.121656	0.20692	0.370138
P27048	Snrpb	2.45823e+06	4.15407e+06	Non significant	1.84188	0.881176	0.220789	0.385993
P27546	Map4 Mtap4	17511000	21823000	Non significant	1.1618	0.216366	0.0205379	0.0790408
P27601	Gna13 Gna-13	4390900	4271400	Non significant	0.879274	-0.185615	0.402569	0.577116
P27612	Plaa Plap	2.06463e+06	2.59503e+06	Non significant	1.17387	0.231275	0.0629939	0.16871
P27659	Rpl3	9.36583e+06	9.89963e+06	Non significant	0.983609	-0.0238431	0.740493	0.838196
P27671	Rasgrf1 Cdc25 Grf1	3.39713e+06	2095400	Non significant	0.715703	-0.482567	0.358914	0.536811
P27773	Pdia3 Erp Erp60 Grp58	3.11907e+07	3.28197e+07	Non significant	0.981956	-0.0262691	0.585692	0.735257
P28028	Braf B-raf	3546300	3.49773e+06	Non significant	0.92006	-0.120199	0.758712	0.850366
P28184	Mt3	54361000	8.38067e+07	Non significant	1.46007	0.546035	0.0971074	0.22179
P28271	Aco1 Ireb1 Irebp	5.02627e+06	5159300	Non significant	0.958452	-0.0612224	0.586401	0.735386
P28352	Apex1 Ape Apex Ref1	4183100	3.71627e+06	Non significant	0.827318	-0.273486	0.313343	0.487228
P28474	Adh5 Adh-2 Adh2	1.62133e+07	1.74143e+07	Non significant	1.0005	0.000724134	0.993293	0.996079
P28650	Adss1 Adssl1	2.83577e+06	2948100	Non significant	0.965444	-0.050736	0.75107	0.844765
P28652	Camk2b Camk2d	1.21877e+08	130990000	Non significant	1.00195	0.00281108	0.9556	0.974782
P28656	Nap1l1 Nrp	15317000	1.30553e+07	Non significant	0.797597	-0.326268	0.00264496	0.020727
P28658	Atxn10 Sca10	5.10433e+06	4.99163e+06	Non significant	0.913831	-0.13	0.0973648	0.222151
P28660	Nckap1 Hem2 Kiaa0587 Nap1	1.94573e+07	17161000	Non significant	0.823598	-0.279988	0.000406491	0.0072713
P28661	Septin4 Bh5 Gm11492 Pnutl2 Sep4 Sept4	4288500	5976100	Non significant	1.30044	0.379004	0.0575097	0.157411
P28663	Napb Snapb	6.16283e+07	66924000	Non significant	1.01318	0.018897	0.706455	0.818039
P28738	Kif5c Nkhc2	8934700	1.08967e+07	Non significant	1.13545	0.183269	0.0131972	0.0587826
P28740	Kif2a Kif2 Kns2	7.66563e+06	9.49637e+06	Non significant	1.15523	0.208179	0.00432464	0.0288009
P28741	Kif3a Kif3	2649400	1.82783e+06	Non significant	0.798023	-0.325498	0.279331	0.451942
P29341	Pabpc1 Pabp1	7449200	8839300	Non significant	1.10519	0.144294	0.0821848	0.198363
P29387	Gnb4	3628200	3.96043e+06	Non significant	1.0107	0.0153599	0.909245	0.950034
P29595	Nedd8 Nedd-8	1.28293e+07	1.59227e+07	Non significant	1.1483	0.199495	0.490959	0.657203
P29699	Ahsg Fetua	12689000	4.98503e+06	Non significant	0.265348	-1.91404	0.0236201	0.0863639
P29758	Oat	6.54723e+06	6.66123e+06	Non significant	0.947263	-0.0781637	0.452559	0.622722
P30275	Ckmt1	95437000	129560000	Non significant	1.26643	0.340768	0.000349852	0.00686201
P30416	Fkbp4 Fkpb52	4.40207e+06	5.73707e+06	Non significant	1.21131	0.27657	0.0167398	0.0688186
P30999	Ctnnd1 Catns Kiaa0384	2.14867e+06	1719500	Non significant	0.650051	-0.621375	0.244256	0.415012
P31230	Aimp1 Emap2 Scye1	5.66993e+06	6316300	Non significant	1.03738	0.0529501	0.630588	0.770488
P31324	Prkar2b	2.03063e+07	2.38813e+07	Non significant	1.0968	0.133296	0.0816003	0.197466
P31648	Slc6a1 Gabt1 Gat-1 Gat1	62387000	6.94463e+07	Non significant	1.03668	0.0519673	0.647775	0.78118
P31650	Slc6a11 Gabt3 Gabt4 Gat-4 Gat3 Gat4	12860000	1.61677e+07	Non significant	1.16907	0.225363	0.0250528	0.089343
P31786	Dbi	1.59597e+08	2.11243e+08	Non significant	1.2353	0.304863	0.000255335	0.00576696
P31938	Map2k1 Mek1 Prkmk1	4.75977e+07	49858000	Non significant	0.977009	-0.0335556	0.576909	0.728929
P32020	Scp2 Scp-2	3.87617e+06	5.08387e+06	Non significant	1.22628	0.294287	0.0233109	0.0859474
P32037	Slc2a3 Glut3	1.12443e+07	1.28327e+07	Non significant	1.06697	0.0935258	0.403324	0.577116
P32067	Ssb Ss-b	876500	2.71563e+06	Non significant	1.95938	0.970397	0.0418901	0.127202
P32921	Wars1 Wars Wrs	9770200	1.03053e+07	Non significant	0.983567	-0.0239042	0.729884	0.8336
P33173	Kif1a Atsv Kif1	3896900	3.69727e+06	Non significant	0.885839	-0.174883	0.0230143	0.0854818
P34022	Ranbp1 Htf9-a Htf9a	1.20893e+07	14874000	Non significant	1.1474	0.198375	0.024802	0.0885898
P34884	Mif	9.49063e+06	13166000	Non significant	1.29763	0.375883	0.00308962	0.0228
P34914	Ephx2 Eph2	5350000	5140800	Non significant	0.896854	-0.157055	0.175629	0.330005
P35235	Ptpn11	6.31293e+06	5.27857e+06	Non significant	0.779492	-0.359394	0.00158718	0.0152972
P35278	Rab5c	2.53337e+07	22986000	Non significant	0.845659	-0.241851	0.00583506	0.0349177
P35279	Rab6a Rab6 MNCb-1660	5.82887e+06	6115300	Non significant	0.979698	-0.0295913	0.797887	0.876076
P35282	Rab21	5.42687e+06	6.23577e+06	Non significant	1.07151	0.0996488	0.400687	0.576165
P35283	Rab12	2.52297e+06	3.48767e+06	Non significant	1.27254	0.347709	0.0426775	0.128608
P35293	Rab18	7.79437e+06	8.37943e+06	Non significant	0.999336	-0.000958742	0.992258	0.995821
P35436	Grin2a	3710400	3.51577e+06	Non significant	0.883218	-0.179158	0.331682	0.507625
P35438	Grin1 Glurz1	6.16863e+06	5.66207e+06	Non significant	0.849817	-0.234775	0.0764629	0.188502
P35486	Pdha1 Pdha-1	5.67887e+07	6.28083e+07	Non significant	1.03221	0.0457327	0.412902	0.584673
P35505	Fah	3.52993e+06	4.98663e+06	Non significant	1.3096	0.389131	0.0142915	0.0619297
P35550	Fbl	3.90837e+06	1.40173e+06	Non significant	0.471912	-1.08341	0.130004	0.269426
P35564	Canx	9.83363e+06	8815600	Non significant	0.836691	-0.257233	0.0696841	0.178685
P35585	Ap1m1 Cltnm	4140800	5175400	Non significant	1.16653	0.22222	0.0226806	0.084575
P35700	Prdx1 Msp23 Paga Tdpx2	4.00803e+07	5.37083e+07	Non significant	1.24977	0.321657	0.000168075	0.00462964
P35802	Gpm6a M6a	6.17487e+07	8.44887e+07	Non significant	1.25791	0.331027	0.067932	0.176102
P35803	Gpm6b M6b	64750000	8.36303e+07	Non significant	1.20354	0.267284	0.00563444	0.0343286
P35922	Fmr1 Fmr-1	1.79213e+06	1.28303e+06	Non significant	1.19164	0.252953	0.459982	0.627872
P35979	Rpl12	1.41003e+07	1.29963e+07	Non significant	0.859409	-0.218582	0.0135099	0.0598181
P35980	Rpl18	9.02367e+06	9.62573e+06	Non significant	0.994875	-0.00741333	0.934619	0.965269
P36916	Gnl1 Gna-rs1 Mmr1	3.02107e+06	3.73383e+06	Non significant	1.14708	0.197972	0.127069	0.265291
P37040	Por	4.34517e+06	3.90417e+06	Non significant	0.838462	-0.254182	0.0134696	0.0597579
P38647	Hspa9 Grp75 Hsp74 Hspa9a	29910000	3.28173e+07	Non significant	1.02319	0.0330714	0.473315	0.639476
P39053	Dnm1 Dnm Kiaa4093	147280000	155930000	Non significant	0.987736	-0.0178022	0.678387	0.801679
P39054	Dnm2 Dyn2	9.23787e+06	1.04189e+07	Non significant	1.04673	0.0658896	0.94421	0.968778
P39447	Tjp1 Zo1	1.93837e+06	2104400	Non significant	1.00425	0.0061196	0.985041	0.992862
P39688	Fyn	2.20627e+06	3.91937e+06	Non significant	1.46663	0.552502	0.10465	0.234232
P40124	Cap1 Cap	81099000	88092000	Non significant	1.01462	0.0209416	0.713434	0.822719
P40142	Tkt	4.62543e+07	46330000	Non significant	0.934576	-0.0976164	0.0388061	0.120514
P40240	Cd9	9.34323e+06	1.0773e+07	Non significant	1.08105	0.112433	0.694253	0.811407
P40336	Vps26a Vps26	3019300	3.56337e+06	Non significant	1.10589	0.145204	0.765474	0.85324
P40630	Tfam Hmgts	3642200	2.33403e+06	Non significant	0.673505	-0.570238	0.0740689	0.185122
P41216	Acsl1 Acsl2 Facl2	2849400	3.34517e+06	Non significant	1.091	0.12565	0.292225	0.465072
P42125	Eci1 Dci	7.89537e+06	7758000	Non significant	0.918368	-0.122856	0.107822	0.237997
P42208	Septin2 Nedd5 Sept2	7.09823e+06	8362400	Non significant	1.09783	0.134653	0.0737608	0.1847
P42669	Pura	2.80333e+07	3.18713e+07	Non significant	1.06336	0.0886364	0.379348	0.554757
P42859	Htt Hd Hdh	3918000	3.26257e+06	Non significant	0.778074	-0.36202	0.0236729	0.0863639
P42932	Cct8 Cctq	2.07857e+07	2.37767e+07	Non significant	1.06667	0.0931198	0.120705	0.255584
P43006	Slc1a2 Eaat2 Glt1	3.53643e+08	348940000	Non significant	0.920226	-0.11994	0.0383621	0.119301
P43024	Cox6a1 Cox6al	52155000	21340000	Non significant	0.373895	-1.4193	0.213668	0.377379
P43274	H1-4 H1f4 Hist1h1e	7.13787e+06	1.015e+07	Non significant	1.32592	0.406997	0.00712443	0.0397263
P45376	Akr1b1 Akr1b3 Aldor1 Aldr1 Alr2	1.19223e+07	1.48857e+07	Non significant	1.16548	0.22093	0.0159648	0.0664754
P45591	Cfl2	9791600	8.86423e+06	Non significant	0.845216	-0.242609	0.0440874	0.132164
P45878	Fkbp2 Fkbp13	1.15726e+07	7740300	Non significant	0.609558	-0.714166	0.0379162	0.118409
P45952	Acadm	7.49647e+06	7613300	Non significant	0.941279	-0.0873053	0.502083	0.666266
P46096	Syt1	1.39767e+08	134780000	Non significant	0.899891	-0.152177	0.0497686	0.144148
P46097	Syt2	3.58443e+07	2.77297e+07	Non significant	0.694445	-0.526067	0.0653335	0.172271
P46460	Nsf Skd2	1.69613e+08	179550000	Non significant	0.987593	-0.0180115	0.712901	0.822719
P46471	Psmc2 Mss1	7519200	9299900	Non significant	1.15569	0.208752	0.017188	0.0699495
P46638	Rab11b	27179000	3.09257e+07	Non significant	1.06199	0.0867692	0.257949	0.427467
P46660	Ina	76104000	9.98067e+07	Non significant	1.22355	0.291069	0.000103585	0.00372892
P46664	Adss2 Adss	6.39407e+06	5.68103e+06	Non significant	0.829207	-0.270196	0.00232278	0.0190946
P47199	Cryz	8.24277e+06	7.03103e+06	Non significant	0.800573	-0.320894	0.0715229	0.181091
P47708	Rph3a	2.26337e+07	2.56667e+07	Non significant	1.05797	0.0813028	0.108376	0.238748
P47738	Aldh2 Ahd-1 Ahd1	13166000	1.23173e+07	Non significant	0.872682	-0.196472	0.00541117	0.0334237
P47740	Aldh3a2 Ahd-3 Ahd3 Aldh3 Aldh4	2.72557e+06	2662100	Non significant	0.916361	-0.126011	0.281596	0.454292
P47746	Cnr1	3.70937e+06	3654300	Non significant	1.05823	0.0816531	0.886244	0.934737
P47753	Capza1 Cappa1	4.39483e+06	4.99507e+06	Non significant	1.05662	0.0794561	0.564986	0.720409
P47754	Capza2 Cappa2	5.73617e+07	5.94543e+07	Non significant	0.967432	-0.0477671	0.387814	0.562721
P47757	Capzb Cappb1	116350000	156440000	Non significant	1.25528	0.328008	0.00037759	0.00712838
P47809	Map2k4 Jnkk1 Mek4 Mkk4 Prkmk4 Sek1 Serk1 Skk1	1.02761e+07	13363000	Non significant	1.20701	0.271442	0.0139152	0.0610028
P47857	Pfkm Pfk-m Pfka	43981000	5.01873e+07	Non significant	1.06474	0.0905028	0.0834586	0.200229
P47911	Rpl6	4.46943e+06	4.98397e+06	Non significant	1.04058	0.0573826	0.294265	0.466981
P47915	Rpl29 Rpl43	778933	1.51433e+06	Non significant	1.26978	0.344579	0.182673	0.338127
P47934	Crat	2.42753e+06	2113200	Non significant	0.817237	-0.291174	0.0655501	0.172638
P47941	Crkl Crkol	0	0	Non significant	0.675572	-0.56582	0.199883	0.361309
P47955	Rplp1	18110000	17000000	Non significant	0.876741	-0.189777	0.0318299	0.104357
P47962	Rpl5	9.56003e+06	11290000	Non significant	1.10323	0.141738	0.104067	0.23316
P47963	Rpl13	5657200	7276900	Non significant	1.1984	0.261109	0.0124976	0.0568176
P48036	Anxa5 Anx5	7665200	7.69547e+06	Non significant	0.934649	-0.097504	0.308191	0.481226
P48318	Gad1 Gad67	8.52163e+06	9.03543e+06	Non significant	0.989734	-0.0148878	0.838436	0.904363
P48320	Gad2 Gad65	2.07643e+07	2.01713e+07	Non significant	0.904546	-0.144734	0.0278062	0.0960968
P48428	Tbca	5.80867e+06	6.35097e+06	Non significant	1.02231	0.0318359	0.83407	0.900754
P48453	Ppp3cb Calnb	22641000	2.61923e+07	Non significant	1.07817	0.108578	0.0919602	0.213523
P48678	Lmna Lmn1	1.00227e+07	1.17867e+07	Non significant	1.09637	0.132739	0.0808243	0.196012
P48722	Hspa4l Apg1 Hsp4l Osp94	16139000	1.65523e+07	Non significant	0.956864	-0.0636136	0.162127	0.312514
P48758	Cbr1 Cbr	1.86243e+07	2.13107e+07	Non significant	1.06738	0.0940778	0.177985	0.332307
P48771	Cox7a2 Cox7a3 Cox7al	2.97143e+07	34390000	Non significant	1.08009	0.111157	0.0764554	0.188502
P48774	Gstm5 Fsc2 Gstm3	32611000	3.05543e+07	Non significant	0.873847	-0.194548	0.00598713	0.0355273
P48962	Slc25a4 Aac1 Anc1 Ant1	5.21403e+08	4.79463e+08	Non significant	0.858121	-0.220747	0.00142223	0.0145237
P49312	Hnrnpa1 Fli-2 Hnrpa1 Tis	29033000	2.39043e+07	Non significant	0.767686	-0.381412	0.0022547	0.0188116
P49442	Inpp1	3.08967e+07	2.72583e+07	Non significant	0.83275	-0.264045	0.0769049	0.189174
P49443	Ppm1a Pppm1a	6.30307e+06	6.61023e+06	Non significant	0.977181	-0.0333029	0.705167	0.817818
P49615	Cdk5 Cdkn5 Crk6 PSSALRE	7.23523e+06	10114700	Non significant	1.30518	0.384252	0.000139377	0.0043894
P49813	Tmod1 Tmod	676133	1.49193e+06	Non significant	1.21274	0.278267	0.517853	0.67953
P50153	Gng4 Gngt4	5.15013e+06	6154400	Non significant	1.11986	0.16332	0.795159	0.875598
P50171	Hsd17b8 H2-Ke6 Hke6	2741300	3017700	Non significant	1.02898	0.0412105	0.681383	0.803194
P50247	Ahcy	1.77533e+07	2.24193e+07	Non significant	1.17672	0.234773	0.033288	0.107561
P50396	Gdi1 Rabgdia	89541000	89206000	Non significant	0.929548	-0.105398	0.0820054	0.198232
P50516	Atp6v1a Atp6a1 Atp6a2 Atp6v1a1	1.87433e+08	174900000	Non significant	0.870406	-0.20024	0.00275837	0.0210172
P50518	Atp6v1e1 Atp6e Atp6e2	1.18807e+08	1.28607e+08	Non significant	1.00867	0.0124517	0.824309	0.894923
P50580	Pa2g4 Ebp1 Plfap	6.11667e+06	8.39487e+06	Non significant	1.27772	0.353569	0.000998235	0.0124003
P51150	Rab7a Rab7	2.24737e+07	2.70887e+07	Non significant	1.12558	0.170675	0.0293773	0.0998293
P51174	Acadl	8.56607e+06	9.52773e+06	Non significant	1.03901	0.0552134	0.511184	0.675536
P51410	Rpl9	5.87767e+06	4563300	Non significant	0.722681	-0.468569	0.0663014	0.17393
P51655	Gpc4	2227300	1.75147e+06	Non significant	0.77722	-0.363605	0.337486	0.514045
P51660	Hsd17b4 Edh17b4	4987700	5.35077e+06	Non significant	1.01268	0.0181846	0.895825	0.942176
P51830	Adcy9	3.31433e+06	3.39927e+06	Non significant	0.953549	-0.0686214	0.700464	0.814829
P51855	Gss	2.74343e+06	2.89457e+06	Non significant	0.98993	-0.014602	0.918518	0.956357
P51859	Hdgf Tdrm1	9.81523e+06	8.97507e+06	Non significant	0.853075	-0.229256	0.00910317	0.0466851
P51863	Atp6v0d1 Atp6d	7.15683e+07	63448000	Non significant	0.826736	-0.274501	0.000171852	0.00462964
P51880	Fabp7 Blbp	7383500	6761300	Non significant	0.850302	-0.233953	0.0743516	0.18534
P51881	Slc25a5 Aac2 Ant2	44191000	44981000	Non significant	0.948688	-0.0759943	0.234617	0.403232
P52196	Tst	8559000	1.11927e+07	Non significant	1.21991	0.286775	0.0155516	0.06561
P52480	Pkm Pk3 Pkm2 Pykm	3.12403e+08	2.74797e+08	Non significant	0.821049	-0.284459	0.00155104	0.0151447
P52503	Ndufs6 Ip13	25101000	29712000	Non significant	1.10257	0.140872	0.0309888	0.102501
P52760	Rida Hrp12	1.01348e+07	1.27243e+07	Non significant	1.17153	0.228389	0.00178259	0.0162028
P53026	Rpl10a Nedd-6 Nedd6	8.11943e+06	1.00758e+07	Non significant	1.16336	0.218297	0.0232592	0.0859474
P53612	Rabggtb	860533	863667	Non significant	0.533829	-0.905552	0.129746	0.269426
P53810	Pitpna Pitpn	24588000	30874000	Non significant	1.16573	0.221234	0.0418785	0.127202
P53811	Pitpnb	2.55813e+06	1536000	Non significant	0.544345	-0.877407	0.278705	0.451257
P53994	Rab2a Rab2	23467000	2.71203e+07	Non significant	1.07961	0.110505	0.0794874	0.193821
P53996	Cnbp Cnbp1 Znf9	0	590167	Non significant	0.810539	-0.303046	0.363074	0.541945
P54071	Idh2	16904000	19261000	Non significant	1.06243	0.0873719	0.166337	0.317616
P54227	Stmn1 Lag Lap18 Pr22	2.44353e+07	3.19183e+07	Non significant	1.21622	0.282403	0.00217434	0.0183465
P54285	Cacnb3 Cacnlb3	2.06987e+06	608833	Non significant	0.588631	-0.764564	0.0976892	0.222664
P54728	Rad23b Mhr23b	7.95853e+06	8644800	Non significant	1.01091	0.0156551	0.928795	0.96192
P54822	Adsl Adl	4.61977e+06	4.62583e+06	Non significant	0.934462	-0.0977919	0.42837	0.598595
P54823	Ddx6 Hlr2 Rck	7.21163e+06	7588800	Non significant	0.982119	-0.0260301	0.723162	0.828783
P54923	Adprh Arh1	4311300	5.00013e+06	Non significant	1.08531	0.118109	0.415063	0.586771
P55012	Slc12a2 Nkcc1	3.64283e+06	3.18677e+06	Non significant	0.818411	-0.289102	0.129702	0.269426
P55066	Ncan Cspg3	2.02247e+07	1.63733e+07	Non significant	0.755235	-0.405002	9.33618e-05	0.00353825
P55088	Aqp4	8.07457e+06	6.97737e+06	Non significant	0.807706	-0.308098	0.116671	0.249882
P55258	Rab8a Mel Rab8	4.60703e+06	4160900	Non significant	0.833212	-0.263244	0.079044	0.193584
P55264	Adk	7587100	10268900	Non significant	1.26269	0.336498	0.0218538	0.0826822
P55302	Lrpap1	1.73637e+06	2.52773e+06	Non significant	1.011	0.0157803	0.969736	0.983815
P55821	Stmn2 Scg10 Scgn10 Stmb2	1.45167e+07	24350000	Non significant	2.99852	1.58425	0.148774	0.293608
P56135	Atp5mf Atp5j2	2087100	2649200	Non significant	1.0311	0.0441783	0.963495	0.979707
P56375	Acyp2 Acyp	3381500	2.50777e+06	Non significant	0.688886	-0.537663	0.0512238	0.146508
P56376	Acyp1 Acype	8200100	7003800	Non significant	0.725302	-0.463346	0.235331	0.404138
P56382	Atp5f1e Atp5e	24282000	27843000	Non significant	1.06743	0.0941383	0.282405	0.454537
P56395	Cyb5a Cyb5	4.93647e+06	6.84487e+06	Non significant	1.29101	0.368501	0.00934569	0.0470395
P56399	Usp5 Isot	21186000	20450000	Non significant	0.898201	-0.15489	0.0715742	0.181091
P56480	Atp5f1b Atp5b	577530000	4.54257e+08	Non significant	0.733971	-0.446205	9.3329e-06	0.0014906
P56564	Slc1a3 Eaat1 Gmt1	121620000	1.08507e+08	Non significant	0.832882	-0.263816	0.00332414	0.0240962
P56695	Wfs1	1.60027e+07	1.70443e+07	Non significant	0.998021	-0.00285777	0.985757	0.992862
P56812	Pdcd5 Tfar19	6.47733e+06	7.11363e+06	Non significant	1.02711	0.0385975	0.631509	0.770772
P56959	Fus	2.21693e+07	25020000	Non significant	1.04837	0.0681503	0.410457	0.583089
P57722	Pcbp3	1.53393e+06	1266800	Non significant	0.768438	-0.38	0.000722066	0.0101271
P57746	Atp6v1d Atp6m Vatd	2.16447e+07	2.05273e+07	Non significant	0.878568	-0.186775	0.0804348	0.195279
P57759	Erp29	6.83583e+06	9.11093e+06	Non significant	1.24205	0.312725	0.0117262	0.0548531
P57776	Eef1d	9.27413e+06	1.11807e+07	Non significant	1.1252	0.170184	0.00978149	0.0481749
P57780	Actn4	1.41037e+07	1.61333e+07	Non significant	1.06871	0.0958658	0.254524	0.425112
P58252	Eef2	3.22453e+07	29256000	Non significant	0.846383	-0.240618	0.00249183	0.0201875
P58281	Opa1	1.23287e+07	1.44367e+07	Non significant	1.09263	0.127807	0.0311451	0.102845
P58389	Ptpa Ppp2r4	1.1515e+07	1.19833e+07	Non significant	0.968409	-0.0463109	0.759868	0.851235
P58404	Strn4 Zin	6.12497e+06	6.82363e+06	Non significant	1.03366	0.0477642	0.652915	0.78448
P58771	Tpm1 Tpm-1 Tpma	2.68007e+07	25220000	Non significant	0.876188	-0.190688	0.0412992	0.126155
P58871	Tnks1bp1 Kiaa1741 Tab182	4.41107e+06	4.33987e+06	Non significant	0.916498	-0.125797	0.133077	0.274249
P59016	Vps33b	1.16303e+06	1.94217e+06	Non significant	1.05485	0.0770381	0.773102	0.859253
P59108	Cpne2	924400	608600	Non significant	0.937844	-0.09258	0.878355	0.928167
P59281	Arhgap39 D15Wsu169e Kiaa1688	10766200	11576000	Non significant	1.01497	0.0214425	0.881562	0.931116
P59325	Eif5	3.07813e+06	3.37403e+06	Non significant	1.01251	0.0179406	0.958571	0.976476
P59648	Fxyd7	1.46327e+07	1.39917e+07	Non significant	0.620038	-0.689571	0.544224	0.703283
P59764	Dock4 Kiaa0716	3384000	3371200	Non significant	0.928928	-0.106362	0.343718	0.520348
P59999	Arpc4 Arc20	4.73343e+07	3.58647e+07	Non significant	0.709779	-0.494558	0.000105064	0.00372892
P60041	Sst Smst	1.13133e+06	1.56833e+06	Non significant	1.14621	0.196867	0.83286	0.900519
P60122	Ruvbl1 Tip49 Tip49a	4394200	5.06927e+06	Non significant	1.07607	0.105775	0.170731	0.323795
P60202	Plp1 Plp	884490000	1.28397e+09	Non significant	1.35351	0.436704	3.89028e-05	0.00232364
P60229	Eif3e Eif3s6 Int6	1932900	4037500	Non significant	1.87402	0.906135	0.0300754	0.100933
P60335	Pcbp1	28848000	31352000	Non significant	1.01321	0.0189282	0.741414	0.838196
P60469	Ppfia3	7.15903e+06	8.96513e+06	Non significant	1.16882	0.225052	0.00136933	0.0145237
P60487	Pdxp Cin Plp Plpp	15082000	16057000	Non significant	0.997865	-0.00308309	0.967772	0.982269
P60521	Gabarapl2	2.99787e+06	1142700	Non significant	0.597283	-0.743513	0.0639682	0.170083
P60761	Nrgn	4.63727e+07	77612000	Non significant	1.57046	0.651186	0.0350876	0.111577
P60766	Cdc42	32159000	3.23597e+07	Non significant	0.942734	-0.0850773	0.574011	0.727189
P60824	Cirbp Cirp	2.27843e+06	2.32807e+06	Non significant	0.932712	-0.100496	0.694591	0.811407
P60840	Ensa	1.02471e+07	1.46937e+07	Non significant	1.34063	0.422907	0.00122135	0.0135868
P60843	Eif4a1 Ddx2a Eif4a	9.87473e+06	11761000	Non significant	1.10893	0.149165	0.0233008	0.0859474
P60867	Rps20	1.17127e+07	1.46063e+07	Non significant	1.15932	0.213273	0.189567	0.347437
P60879	Snap25 Snap	7.23623e+07	105600000	Non significant	1.36171	0.445421	1.0702e-05	0.0014956
P60904	Dnajc5 Cspalpha	1.68177e+07	2.62553e+07	Non significant	1.45943	0.545407	0.299975	0.472689
P61021	Rab5b	7.57897e+06	6.44047e+06	Non significant	0.793113	-0.334401	0.00741718	0.04076
P61022	Chp1 Chp Sid470	1.37207e+06	2.08793e+06	Non significant	1.33147	0.413018	0.239607	0.409291
P61027	Rab10	25281000	28912000	Non significant	1.06882	0.0960218	0.13603	0.276763
P61028	Rab8b	5070600	5313400	Non significant	0.978758	-0.0309759	0.771931	0.859253
P61082	Ube2m Ubc-rs2 Ubc12	7.03703e+06	8.88237e+06	Non significant	1.17766	0.23592	0.00263469	0.020727
P61087	Ube2k Hip2	4.89087e+06	4.38727e+06	Non significant	0.835674	-0.258987	0.635465	0.772648
P61089	Ube2n Blu	3.48573e+07	4.67717e+07	Non significant	1.24533	0.316526	0.00929825	0.0469731
P61161	Actr2 Arp2	6.32263e+07	6.19693e+07	Non significant	0.914918	-0.128286	0.0851965	0.202659
P61164	Actr1a Ctrn1	2.03457e+07	1.97567e+07	Non significant	0.897799	-0.155536	0.248505	0.419364
P61202	Cops2 Csn2 Trip15	1.29727e+07	1.30517e+07	Non significant	0.935708	-0.0958701	0.233699	0.402582
P61211	Arl1	873467	0	Non significant	0.840163	-0.25126	0.657427	0.788014
P61222	Abce1 Rli	3574000	3838900	Non significant	1.012	0.0172067	0.943421	0.968674
P61226	Rap2b	2.11643e+07	1.66817e+07	Non significant	0.73533	-0.443537	6.85354e-06	0.00127704
P61255	Rpl26	3.20473e+06	3512700	Non significant	1.00895	0.0128598	0.955577	0.974782
P61264	Stx1b Stx1b1 Stx1b2	78761000	9.21303e+07	Non significant	1.09036	0.124808	0.0558426	0.154344
P61294	Rab6b D9Bwg0185e	77125000	92506000	Non significant	1.1196	0.162982	0.0100355	0.0489943
Q9CQL1	Magohb Magoh-rs1 Magoh2	1.29543e+06	2706100	Non significant	1.6615	0.732483	0.0243275	0.0878776
P61358	Rpl27	6708000	8.62407e+06	Non significant	1.193	0.2546	0.119794	0.254335
P61514	Rpl37a	2364100	2125300	Non significant	1.0287	0.0408213	0.918718	0.956357
P61750	Arf4	1.45827e+07	4.29607e+06	Non significant	0.277708	-1.84836	0.100475	0.226931
P61922	Abat Gabat	4.69587e+07	4.62407e+07	Non significant	0.918927	-0.121978	0.143186	0.286687
P61924	Copz1 Copz	3.76047e+06	4555000	Non significant	1.12843	0.174318	0.217434	0.382017
P61957	Sumo2 Smt3b Smt3h2	2.90237e+07	3.90387e+07	Non significant	1.24341	0.314308	0.207121	0.370202
P61963	Dcaf7 Han11 Wdr68	1687000	0	Non significant	0.450728	-1.14967	0.0740984	0.185122
P61971	Nutf2 Ntf2	8323200	10164600	Non significant	1.13983	0.188824	0.14316	0.286687
P61979	Hnrnpk Hnrpk	4.79387e+07	5.23827e+07	Non significant	1.01927	0.0275429	0.551026	0.709324
P61982	Ywhag	504160000	5.44693e+08	Non significant	1.00721	0.0103597	0.9412	0.968042
P62069	Usp46	550667	1.73717e+06	Non significant	1.3717	0.455964	0.0702309	0.179265
P62071	Rras2	3915000	5.20907e+06	Non significant	1.23879	0.308933	0.0254675	0.0903893
P62073	Timm10 Tim10	1.40223e+07	1.65593e+07	Non significant	1.09954	0.136906	0.220573	0.385916
P62137	Ppp1ca Ppp1a	2.19407e+07	22609000	Non significant	0.962202	-0.0555878	0.315566	0.490344
P62141	Ppp1cb	1.38013e+07	1.26443e+07	Non significant	0.852481	-0.23026	0.196332	0.356734
P62192	Psmc1	6.43053e+06	5.12817e+06	Non significant	0.734974	-0.444234	0.0172371	0.0699495
P62196	Psmc5 Sug1	7.85087e+06	7.98497e+06	Non significant	0.947004	-0.0785571	0.28486	0.455822
P62242	Rps8	12103000	1.47393e+07	Non significant	1.13615	0.184148	0.0158124	0.0660868
P62245	Rps15a	5.82973e+06	5453100	Non significant	0.882735	-0.179948	0.276208	0.448186
P62259	Ywhae	2.68353e+08	3.61837e+08	Non significant	1.25855	0.331759	0.000135049	0.00437638
P62264	Rps14	4.55043e+06	5.72893e+06	Non significant	1.17156	0.228433	0.0478579	0.140249
P62281	Rps11	9604500	11973000	Non significant	1.16372	0.218748	0.0121362	0.0561833
P62301	Rps13	7353700	7222300	Non significant	0.915593	-0.127222	0.118506	0.252121
P62309	Snrpg	967100	2599500	Non significant	1.64638	0.719296	0.0700788	0.179081
P62315	Snrpd1	6.50757e+06	5035400	Non significant	0.709862	-0.49439	0.343453	0.520298
P62317	Snrpd2	3.84907e+06	4.36857e+06	Non significant	1.06351	0.0888368	0.574551	0.727461
P62320	Snrpd3	4.67413e+06	3.71837e+06	Non significant	0.817479	-0.290747	0.764538	0.853048
P62331	Arf6	2014300	3.53823e+06	Non significant	1.84345	0.882407	0.169338	0.322247
P62334	Psmc6 Sug2	6557800	6.82787e+06	Non significant	0.968766	-0.0457804	0.663408	0.792404
P62482	Kcnab2 Ckbeta2 I2rf5 Kcnb3	16557000	1.76977e+07	Non significant	0.997142	-0.00412894	0.946765	0.969751
P62484	Abi2	1.11367e+07	11335500	Non significant	0.945157	-0.0813745	0.372707	0.548536
P62500	Tsc22d1 Kiaa1994 Tgfb1i4 Tilz1b Tsc22	8.23383e+06	1.0925e+07	Non significant	1.23456	0.303996	0.602402	0.749742
P62627	Dynlrb1 Dncl2a Dnlc2a	19554000	2.24597e+07	Non significant	1.07438	0.103507	0.146482	0.290624
P62631	Eef1a2 Eef1al Stn	1.24993e+08	1.26553e+08	Non significant	0.938913	-0.090936	0.418949	0.590603
P62702	Rps4x Rps4	9.85227e+06	1.04187e+07	Non significant	0.985107	-0.0216474	0.73956	0.838144
P62717	Rpl18a	4759300	5292000	Non significant	1.03267	0.0463798	0.692448	0.809788
P62743	Ap2s1 Ap17 Claps2	17512000	17794000	Non significant	0.952651	-0.0699802	0.73568	0.836714
P62746	Rhob Arhb	1.03147e+07	12470000	Non significant	1.12691	0.172367	0.0237802	0.0864595
P62748	Hpcal1	4.58687e+06	5.17403e+06	Non significant	1.05348	0.0751598	0.631454	0.770772
P62751	Rpl23a	12220000	15264000	Non significant	1.16791	0.223924	0.0511877	0.146508
P62754	Rps6	4.82767e+06	5.15023e+06	Non significant	0.992523	-0.0108274	0.951779	0.973235
P62761	Vsnl1 Visl1	7.10063e+07	8.15797e+07	Non significant	1.07221	0.10059	0.0993499	0.225529
P62774	Mtpn Gcdp	1.97373e+07	2.90857e+07	Non significant	1.37166	0.455926	0.000185527	0.00467031
P62806	H4c1 Hist1h4a; H4c2 H4-53 Hist1h4b; H4c3 H4-12 Hist1h4c; H4c4 Hist1h4d; H4c6 Hist1h4f; H4c8 Hist1h4h; H4c9 Hist1h4i; H4c11 Hist1h4j; H4c12 Hist1h4k; Hist1h4m; H4c14 Hist2h4 Hist2h4a; H4c16 H4f16 Hist4h4	46062000	3.93613e+07	Non significant	0.796118	-0.328946	0.00141783	0.0145237
P62812	Gabra1 Gabra-1	5858200	6477000	Non significant	1.03336	0.0473423	0.690895	0.809413
P62814	Atp6v1b2 Atp6b2 Vat2	1.42437e+08	125630000	Non significant	0.822847	-0.281304	0.00136653	0.0145237
P62821	Rab1A Rab1	7.47737e+07	76348000	Non significant	0.952837	-0.0696985	0.188778	0.346557
P62827	Ran Rasl2-8	3.61413e+07	4.64387e+07	Non significant	1.19928	0.262166	0.0021518	0.0182251
P62830	Rpl23	8160600	8.78657e+06	Non significant	1.00641	0.00922524	0.902251	0.94582
P62835	Rap1a Krev-1	32150000	34885000	Non significant	1.00864	0.0124173	0.897061	0.942179
P62843	Rps15 Rig	2.70337e+07	1.42751e+07	Non significant	0.477439	-1.06661	0.0391148	0.121305
P62849	Rps24	8.51103e+06	7.07883e+06	Non significant	0.775451	-0.366893	0.00903663	0.0465574
P62852	Rps25	9.22217e+06	7.08237e+06	Non significant	0.710603	-0.492884	0.093911	0.216927
P62855	Rps26	9.06317e+06	7.24267e+06	Non significant	0.683742	-0.548476	0.156418	0.304396
P62858	Rps28	4.17393e+06	5.85103e+06	Non significant	1.26076	0.334289	0.324406	0.499224
P62869	Elob Tceb2	8.08997e+06	9609700	Non significant	1.10819	0.148209	0.0535242	0.150352
P62874	Gnb1	2.24987e+08	2.25087e+08	Non significant	0.933536	-0.0992227	0.0378827	0.118409
P62880	Gnb2	137300000	1.09647e+08	Non significant	0.743804	-0.427005	0.00016503	0.00462964
P62889	Rpl30	9572300	1.15347e+07	Non significant	1.11584	0.158126	0.175501	0.330005
P62897	Cycs	38797000	4.21007e+07	Non significant	1.00961	0.0137943	0.924879	0.959642
P62900	Rpl31	9949800	10784000	Non significant	1.01329	0.0190536	0.981707	0.991793
P62908	Rps3	1.31053e+07	14496000	Non significant	1.03108	0.0441552	0.421307	0.593225
P62911	Rpl32	10498100	1.57577e+07	Non significant	1.3482	0.431038	0.0528903	0.148946
P62918	Rpl8	7.88503e+06	9.07723e+06	Non significant	1.07395	0.102925	0.0674423	0.175554
P62983	Rps27a Uba80 Ubcep1	1.75847e+07	2.07227e+07	Non significant	1.0985	0.135529	0.0700215	0.179081
P62996	Tra2b Sfrs10 Silg41	5.22553e+06	5505100	Non significant	0.987151	-0.0186572	0.943062	0.968674
P63001	Rac1	54047000	67711000	Non significant	1.16835	0.224475	0.00118152	0.0133428
P63005	Pafah1b1 Lis-1 Lis1 Pafaha	1.56173e+07	2.21957e+07	Non significant	1.32709	0.408265	0.000152863	0.00461894
P63011	Rab3a	176270000	1.57503e+08	Non significant	0.833849	-0.262142	0.000387015	0.00712838
P63017	Hspa8 Hsc70 Hsc73	3.79583e+08	4.49943e+08	Non significant	1.10571	0.144969	0.00342617	0.0243978
P63028	Tpt1 Trt	3.44777e+07	47105000	Non significant	1.27341	0.3487	0.00921722	0.0469469
P63034	Cyth2 Pscd2 Sec7b	0	2.63983e+06	Non significant	1.71023	0.774187	0.155424	0.303253
P63037	Dnaja1 Dnaj2 Hsj2 Hspf4	9.66517e+06	8.42203e+06	Non significant	0.806382	-0.310465	0.0207045	0.0792726
P63038	Hspd1 Hsp60	7.83157e+07	67712000	Non significant	0.80673	-0.309842	0.000367902	0.00704579
P63040	Cplx1	44290000	54487000	Non significant	1.14712	0.198014	0.153456	0.300199
P63044	Vamp2 Syb2	2.31233e+08	234630000	Non significant	0.946652	-0.0790935	0.273609	0.445911
P63046	Sult4a1 Sultx3	3.39117e+06	3595000	Non significant	0.990815	-0.0133128	0.88518	0.934055
P63054	Pcp4 Pep19	1.62967e+07	1.45193e+07	Non significant	0.812094	-0.300282	0.221936	0.387089
P63073	Eif4e	0	7449000	Non significant	3.46334	1.79216	0.169979	0.322974
P63080	Gabrb3 Gabrb-3	5.40303e+06	6978500	Non significant	1.19595	0.258158	0.0839094	0.200879
P63085	Mapk1 Erk2 Mapk Prkm1	49073000	5.15777e+07	Non significant	0.980259	-0.0287647	0.612946	0.756176
P63087	Ppp1cc	1.25497e+07	1.12333e+07	Non significant	0.835393	-0.259474	0.0266683	0.0931725
P63101	Ywhaz	908430000	988070000	Non significant	1.0181	0.0258799	0.749642	0.843583
P63141	Kcna2	7711100	7835900	Non significant	0.94619	-0.0797982	0.62938	0.769855
P63158	Hmgb1 Hmg-1 Hmg1	17712000	22355000	Non significant	1.17701	0.235131	0.0290237	0.0989283
P63168	Dynll1 Dlc1 Dncl1 Dnclc1	2.78337e+07	38805000	Non significant	1.30278	0.381599	0.000549009	0.00844668
P63213	Gng2	4.05833e+07	5.01447e+07	Non significant	1.15364	0.206198	0.0350306	0.111577
P63216	Gng3 Gngt3	1.62923e+07	2.87497e+07	Non significant	1.59374	0.672418	0.0103702	0.0504081
P63242	Eif5a	2.72973e+07	2.89413e+07	Non significant	0.989179	-0.0156958	0.809988	0.883911
P63248	Pkia	4938400	5.12057e+06	Non significant	0.968233	-0.0465738	0.910922	0.950897
P63280	Ube2i Ubc9 Ubce2i Ubce9	3.00987e+06	3.77687e+06	Non significant	1.41475	0.500549	0.407826	0.580903
P63318	Prkcg Pkcc Pkcg Prkcc	6.56463e+07	6.77233e+07	Non significant	0.962461	-0.0552004	0.240944	0.411261
P63321	Rala Ral Ral-a	1.18083e+07	1.30927e+07	Non significant	1.02549	0.0363173	0.796061	0.875921
P63323	Rps12	1.14303e+07	1.23253e+07	Non significant	1.00278	0.00400898	0.962387	0.979471
P63325	Rps10	8.72727e+06	8.43433e+06	Non significant	0.905119	-0.14382	0.375458	0.550863
P63328	Ppp3ca Calna	1.80343e+08	168690000	Non significant	0.872648	-0.196528	0.00278906	0.0211169
P63330	Ppp2ca	44383000	51583000	Non significant	1.08351	0.11571	0.167095	0.318792
P67778	Phb1 Phb	34344000	35941000	Non significant	0.976444	-0.0343908	0.596612	0.744433
P67871	Csnk2b Ck2n	7.02873e+06	7.77497e+06	Non significant	1.03294	0.0467545	0.714948	0.823608
P67984	Rpl22	11792000	1.12193e+07	Non significant	0.890337	-0.167576	0.81684	0.889652
P68037	Ube2l3 Ubce7	8467500	7.52293e+06	Non significant	0.830433	-0.268064	0.17548	0.330005
P68040	Rack1 Gnb2-rs1 Gnb2l1	1.43897e+07	1.75223e+07	Non significant	1.13518	0.182925	0.0327828	0.106855
P68254	Ywhaq	1.86727e+08	2.41957e+08	Non significant	1.2088	0.27358	0.00260025	0.020727
P68372	Tubb4b Tubb2c	1.36017e+09	1.26743e+09	Non significant	0.869582	-0.201605	0.000904197	0.0116194
P68404	Prkcb Pkcb Prkcb1	26980000	31380000	Non significant	1.08498	0.117665	0.0142697	0.0619297
P68510	Ywhah	2.21237e+08	253880000	Non significant	1.06972	0.0972317	0.112597	0.243561
P70168	Kpnb1 Impnb	2.22773e+07	1.83377e+07	Non significant	0.768604	-0.379687	1.06845e-05	0.0014956
P70175	Dlg3 Dlgh3	11404000	1.25077e+07	Non significant	1.02072	0.0295926	0.736608	0.836826
P70195	Psmb7 Mmc14	9.88327e+06	9821100	Non significant	0.922854	-0.115825	0.441398	0.611503
P70202	Lxn	8416900	1.13937e+07	Non significant	1.26233	0.336091	0.00267894	0.020727
P70206	Plxna1 Kiaa4053	3.04403e+06	3.80277e+06	Non significant	1.16527	0.220665	0.0637321	0.16988
P70232	Chl1 Call	3.87503e+06	3473400	Non significant	0.837258	-0.256256	0.0151319	0.0643249
P70288	Hdac2 Yy1bp	2.71907e+06	3.36933e+06	Non significant	1.17344	0.230745	0.491724	0.657203
P70290	Mpp1	3211200	3.95083e+06	Non significant	1.14911	0.200516	0.10756	0.237651
P70296	Pebp1 Pbp Pebp	1.21973e+08	165740000	Non significant	1.26622	0.340532	0.000340542	0.00679868
P70297	Stam Stam1	4.28227e+06	4911300	Non significant	1.07132	0.0993867	0.165057	0.315983
P70333	Hnrnph2 Hnrph2	9.96307e+06	1.09077e+07	Non significant	1.02361	0.0336673	0.762086	0.852438
P70336	Rock2	8.50263e+06	10116700	Non significant	1.11069	0.151452	0.0354719	0.112027
P70349	Hint1 Hint Pkci Pkci1 Prkcnh1	7.60103e+07	8.64417e+07	Non significant	1.06047	0.0847087	0.454073	0.623859
P70372	Elavl1 Elra Hua	8.60127e+06	9870700	Non significant	1.06842	0.095473	0.408171	0.580903
P70398	Usp9x Fafl Fam	4810800	5827200	Non significant	1.13327	0.180494	0.0565	0.155584
P70404	Idh3g	5.37127e+07	5.04793e+07	Non significant	0.877088	-0.189207	0.00846459	0.0445337
P70414	Slc8a1 Ncx	8.56637e+06	1.07573e+07	Non significant	1.1054	0.144564	0.551899	0.710037
P70441	Nherf1 Nherf Slc9a3r1	9.93217e+06	1.13463e+07	Non significant	1.06507	0.0909518	0.194522	0.354773
P70663	Sparcl1 Ecm2 Sc1	3218100	3.92603e+06	Non significant	1.14734	0.198292	0.127594	0.266138
P70670	Naca Gm1878	1.04058e+07	1.16367e+07	Non significant	1.04483	0.0632624	0.369422	0.547751
P70697	Urod	1.88837e+06	1.89073e+06	Non significant	0.931013	-0.103127	0.603432	0.75043
P70699	Gaa	2.33753e+06	2.55153e+06	Non significant	1.01881	0.0268905	0.842623	0.906038
P70704	Atp8a1 Atpc1	1.39747e+07	14077000	Non significant	0.939247	-0.0904231	0.147158	0.291661
P80313	Cct7 Ccth	1.45207e+07	1.54993e+07	Non significant	0.996339	-0.00529089	0.905654	0.94761
P80314	Cct2 Cctb	2.69217e+07	2.25873e+07	Non significant	0.782825	-0.353238	4.36137e-05	0.00232364
P80315	Cct4 Cctd	1.70253e+07	1.69707e+07	Non significant	0.929117	-0.106067	0.0684808	0.176817
P80316	Cct5 Ccte Kiaa0098	21832000	21424000	Non significant	0.915225	-0.127802	0.0173434	0.0702534
P80317	Cct6a Cct6 Cctz Cctz1	3.25023e+07	2.56983e+07	Non significant	0.738652	-0.437034	2.46533e-05	0.00212018
P80318	Cct3 Cctg	1.58467e+07	1.84453e+07	Non significant	1.0863	0.119425	0.0223348	0.0839375
P80560	Ptprn2	2.34493e+06	2.53567e+06	Non significant	1.00913	0.0131177	0.97096	0.984611
P83510	Tnik Kiaa0551	3607100	4306400	Non significant	1.11059	0.151326	0.23196	0.400511
P83940	Eloc Tceb1	8.38803e+06	10820000	Non significant	1.20456	0.268501	0.0137345	0.0605726
P84075	Hpca	8.97107e+07	104210000	Non significant	1.08448	0.117001	0.114582	0.247063
P84084	Arf5	14796000	12521000	Non significant	0.789081	-0.341756	0.0125019	0.0568176
P84086	Cplx2	1.13433e+08	1.00472e+08	Non significant	0.828451	-0.271511	0.0104484	0.0505683
P84089	Erh	1.16607e+07	14511000	Non significant	1.13245	0.179453	0.371944	0.54787
P84091	Ap2m1 Clapm1	4.28883e+07	5.24647e+07	Non significant	1.14357	0.193549	0.00886035	0.0459669
P84099	Rpl19	4.13993e+06	6.19693e+06	Non significant	1.40298	0.48849	0.016449	0.0678596
P84104	Srsf3 Sfrs3 Srp20 X16	1.96917e+07	25997000	Non significant	1.23557	0.305172	0.044729	0.133888
P97300	Nptn Sdfr1 Sdr1	76932000	8.48347e+07	Non significant	1.02755	0.0392116	0.464914	0.631944
P97315	Csrp1 Crp1 Csrp	4.73973e+07	5.12223e+07	Non significant	1.00752	0.0108097	0.85184	0.910475
P97333	Nrp1 Nrp	2984600	1.12473e+06	Non significant	0.573924	-0.801069	0.179006	0.332993
P97351	Rps3a Rps3a1	12655000	1.41203e+07	Non significant	1.04139	0.0585152	0.400987	0.576225
P97355	Sms	6730700	5.75127e+06	Non significant	0.779942	-0.358562	0.0720014	0.181505
P97370	Atp1b3	1.72553e+06	2.07327e+06	Non significant	1.17948	0.238148	0.670507	0.796204
P97379	G3bp2	6.61197e+06	7.28877e+06	Non significant	1.02842	0.0404357	0.610152	0.755845
P97384	Anxa11 Anx11	4.78893e+06	4.55977e+06	Non significant	0.888667	-0.170285	0.092588	0.214536
P97390	Vps45 Vps45a	3304600	4.19807e+06	Non significant	1.18597	0.246067	0.00554476	0.0340607
P97427	Crmp1 Dpysl1 Ulip3	8.38653e+07	70944000	Non significant	0.789603	-0.340801	0.00664282	0.0381967
P97441	Slc30a3 Znt3	5.26993e+06	9.91853e+06	Non significant	1.94209	0.957613	0.0909209	0.212303
P97447	Fhl1	4993400	7058400	Non significant	1.30841	0.387812	0.00758081	0.0413432
P97450	Atp5pf Atp5j	9.98543e+07	1.20257e+08	Non significant	1.12434	0.169075	0.0670385	0.17491
P97461	Rps5	3002900	4463600	Non significant	1.37816	0.462739	0.0160607	0.0667505
P97478	Coq7	514100	0	Non significant	0.599648	-0.737811	0.0725211	0.182303
P97492	Rgs14	3.93053e+06	4.08573e+06	Non significant	0.965656	-0.0504185	0.61179	0.756176
P97494	Gclc Glclc	2954300	4156900	Non significant	1.30728	0.386567	0.325771	0.500635
P97797	Sirpa Bit Myd1 Ptpns1 Shps1 Sirp	3.37087e+07	36931000	Non significant	1.02192	0.0312757	0.718038	0.825892
P97807	Fh Fh1	6.74983e+07	6.45987e+07	Non significant	0.892997	-0.163273	0.00781354	0.0422025
P97825	Jpt1 Hn1	5811300	5921400	Non significant	0.947381	-0.0779837	0.577341	0.728929
P98084	Apba2 X11l	1.99847e+06	1290000	Non significant	0.74036	-0.433702	0.0965353	0.221388
P99026	Psmb4 Lmp3	13079000	1.13763e+07	Non significant	0.809286	-0.305278	0.00975472	0.0481491
P99027	Rplp2	3.52347e+07	38936000	Non significant	1.03114	0.0442445	0.29223	0.465072
P99028	Uqcrh	8.69397e+07	117700000	Non significant	1.26274	0.336555	0.000124897	0.00416819
P99029	Prdx5 Prdx6	1.41827e+08	129860000	Non significant	0.853456	-0.228612	0.00290445	0.0217931
Q00493	Cpe	17533000	18241000	Non significant	0.970857	-0.0426695	0.606711	0.753252
Q00558	F8a1 F8a Hap40	1.52737e+06	1635700	Non significant	0.742688	-0.429172	0.458826	0.627872
Q00612	G6pdx G6pd G6pd-1	3709400	3.93837e+06	Non significant	0.982272	-0.025806	0.834269	0.900754
Q00623	Apoa1	9.07553e+06	8081000	Non significant	0.82674	-0.274495	0.025546	0.0905244
Q00915	Rbp1 Crbpi Rbp-1	2.28183e+06	899033	Non significant	0.511294	-0.967775	0.184657	0.340404
Q00PI9	Hnrnpul2 Hnrpul2 Manp	1.13873e+07	1.10409e+07	Non significant	0.902203	-0.148477	0.174005	0.328611
Q01065	Pde1b Pde1b1	2.96547e+06	3643900	Non significant	1.14408	0.19419	0.0538523	0.150706
Q01097	Grin2b	5.85803e+06	5.98227e+06	Non significant	0.951283	-0.0720533	0.35108	0.52863
Q01405	Sec23a Sec23 Sec23r	5.81103e+06	4.40257e+06	Non significant	0.690975	-0.533295	0.0253311	0.0901917
Q01730	Rsu1 Rsp1	638133	0	Non significant	0.607247	-0.719644	0.0715587	0.181091
Q01768	Nme2	7774400	7.87747e+06	Non significant	0.944334	-0.0826306	0.530567	0.692151
Q01853	Vcp	3.07323e+07	3.17233e+07	Non significant	0.963163	-0.0541488	0.281834	0.454347
Q02053	Uba1 Sbx Ube1 Ube1ax Ube1x	5.07207e+07	4.87363e+07	Non significant	0.896431	-0.157735	0.00708665	0.0396144
Q02105	C1qc C1qg	6317600	9.25027e+06	Non significant	1.36072	0.444366	0.000819175	0.0110718
Q02248	Ctnnb1 Catnb	13715000	15757000	Non significant	1.07088	0.0987905	0.180118	0.334504
Q03137	Epha4 Sek Sek1	6030700	5.71337e+06	Non significant	0.881252	-0.182373	0.0194065	0.0755976
Q03173	Enah Mena Ndpp1	3886500	4.83023e+06	Non significant	1.15891	0.212767	0.37047	0.547751
Q03265	Atp5f1a Atp5a1	3.49453e+08	2.86267e+08	Non significant	0.763835	-0.388666	4.68581e-05	0.00243662
Q03958	Pfdn6 H2-Ke2 Pfd6	4.60603e+06	4732400	Non significant	0.965343	-0.050887	0.695284	0.811407
Q04447	Ckb Ckbb	578460000	6.55303e+08	Non significant	1.05651	0.0793026	0.119888	0.254335
Q04690	Nf1	1910600	1.53493e+06	Non significant	0.748233	-0.418441	0.011074	0.0526839
Q05816	Fabp5 Fabpe Klbp Mal1	1.24733e+07	16522000	Non significant	1.23626	0.305979	0.00714472	0.0397403
Q05920	Pc Pcx	12875000	1.47937e+07	Non significant	1.0721	0.100446	0.110908	0.24147
Q06138	Cab39 Mo25	4785500	4450800	Non significant	0.865867	-0.207782	0.106713	0.236482
Q06185	Atp5me Atp5i Atp5k Lfm-1 Lfm1	1.23513e+07	7624000	Non significant	0.413646	-1.27353	0.179425	0.333495
Q06890	Clu Apoj Msgp-2	8.92703e+06	9831800	Non significant	1.02687	0.0382595	0.629205	0.769855
Q07076	Anxa7 Anx7	9136600	9643600	Non significant	0.98493	-0.0219071	0.643609	0.77874
Q07417	Acads	5136400	2.26553e+06	Non significant	0.392663	-1.34864	0.274302	0.446714
Q08331	Calb2	2.96583e+07	3.80037e+07	Non significant	1.19295	0.254534	0.0341453	0.109382
Q08460	Kcnma1 Kcnma	3.47757e+06	2706300	Non significant	0.736351	-0.441535	0.0499093	0.144369
Q0GNC1	Inf2	963133	0	Non significant	0.711157	-0.49176	0.33395	0.509701
Q0KL02	Trio	3.01667e+06	3584700	Non significant	1.11056	0.151287	0.423737	0.595522
Q0VBF8	Stum	16097000	1.72847e+07	Non significant	1.00145	0.00208382	0.983524	0.9924
Q0VE82	Cpne7	5123600	5859100	Non significant	1.06443	0.0900801	0.380317	0.555446
Q0VF55	Atp2b3	1.87093e+07	1.96483e+07	Non significant	0.979352	-0.0301005	0.62467	0.766762
Q0VGU4	Vgf	5.50537e+06	6.96747e+06	Non significant	1.18539	0.245359	0.0643975	0.170608
Q11011	Npepps Psa	19422000	21966000	Non significant	1.05543	0.0778245	0.397265	0.573732
Q148V7	Relch Kiaa1468	4.24153e+06	3.56003e+06	Non significant	0.782873	-0.353151	0.000512813	0.00812485
Q14BB9	Map6d1	5.00413e+06	6.75017e+06	Non significant	1.25985	0.333251	0.0069014	0.039377
Q14BI1	Slc24a2	7066900	4153000	Non significant	0.546327	-0.872162	0.089756	0.210151
Q14BI2	Grm2 Gprc1b Mglur2	3372200	4875700	Non significant	1.34277	0.425218	0.00511251	0.0322926
Q2M3X8	Phactr1	3.86023e+06	5.61413e+06	Non significant	1.35113	0.434163	0.0014838	0.0146158
Q2NL51	Gsk3a	7.46443e+06	6.88777e+06	Non significant	0.856564	-0.223367	0.0698217	0.178833
Q2PFD7	Psd3 Efa6d Kiaa0942	39639000	4.94057e+07	Non significant	1.16243	0.217139	0.00593092	0.0353641
Q3B7Z2	Osbp Kiaa4220	3.79947e+06	3.51907e+06	Non significant	0.866422	-0.206857	0.648099	0.78118
Q3TC72	Fahd2 Fahd2a	1.16373e+07	9.23717e+06	Non significant	0.739092	-0.436175	0.00584044	0.0349177
Q3TCH7	Cul4a	2.48483e+06	2.19647e+06	Non significant	0.815279	-0.294634	0.0692503	0.177777
Q3TCN2	Plbd2	0	0	Non significant	1.64359	0.716848	0.125391	0.262524
Q3TDD9	Ppp1r21 Ccdc128 Klraq1	2.86213e+06	2.73817e+06	Non significant	0.886654	-0.173557	0.253872	0.425112
Q3TDK6	Rogdi Lzf	5931500	6.64727e+06	Non significant	1.04338	0.061259	0.745692	0.841833
Q3TES0	Iqsec3 Kiaa1110	2.16397e+06	2263300	Non significant	1.00502	0.0072269	0.985751	0.992862
Q3THE2	Myl12b Mrlc2 Mylc2b	1.99793e+07	2.02987e+07	Non significant	0.948295	-0.076592	0.216085	0.380745
Q3THK7	Gmps	5.49237e+06	4841200	Non significant	0.823399	-0.280336	0.00782448	0.0422025
Q3THS6	Mat2a	14887000	1.92157e+07	Non significant	1.20084	0.264043	0.0150581	0.0642556
Q3TPX4	Exoc5 Sec10l1	3234100	3302300	Non significant	0.950111	-0.0738327	0.41918	0.590603
Q3TW96	Uap1l1	1.92433e+06	1.21717e+06	Non significant	0.706823	-0.500579	0.267906	0.438213
Q3TWW8	Srsf6 Sfrs6 Srp55	1.47547e+06	1492200	Non significant	0.792167	-0.336124	0.459257	0.627872
Q3TXS7	Psmd1	40058000	38134000	Non significant	0.892171	-0.164608	0.258015	0.427467
Q3TXX4	Slc17a7 Bnpi Vglut1	5.11263e+07	6.10093e+07	Non significant	1.11057	0.1513	0.0759686	0.188163
Q3U0V1	Khsrp Fubp2	9.34487e+06	10535000	Non significant	1.05162	0.0726094	0.254337	0.425112
Q3U1J4	Ddb1	8.00093e+06	8.74593e+06	Non significant	1.02026	0.028943	0.612153	0.756176
Q3U5Q7	Cmpk2 Tyki	983867	886200	Non significant	1.32207	0.402794	0.403575	0.577116
Q3UE37	Ube2z D11Moh35	1.19087e+06	1.30587e+06	Non significant	0.816856	-0.291846	0.428379	0.598595
Q3UGR5	Hdhd2	16310000	1.40397e+07	Non significant	0.797177	-0.327027	0.122615	0.258176
Q3UH60	Dip2b Kiaa1463	1692100	1.87433e+06	Non significant	1.19235	0.253804	0.686809	0.806286
Q3UH99	Shisa6 Gm879	4067600	4.96297e+06	Non significant	1.13336	0.1806	0.215403	0.379842
Q3UHB1	Nt5dc3 Gnn	9.41157e+06	8.38113e+06	Non significant	0.831701	-0.265863	0.0179027	0.0718679
Q3UHB8	Ccdc177 Gm1568	2938700	2.75427e+06	Non significant	0.879377	-0.185446	0.564313	0.720208
Q3UHD6	Snx27 Kiaa0488	4.04197e+06	4.98013e+06	Non significant	1.1496	0.201138	0.0131103	0.0586291
Q3UHD9	Agap2 Centg1 Kiaa0167	6.89943e+06	7578900	Non significant	1.01343	0.019248	0.878198	0.928167
Q3UHJ0	Aak1 Kiaa1048	1.74693e+07	21519000	Non significant	1.14982	0.201402	0.0114888	0.0542689
Q3UHL1	Camkv	45772000	52389000	Non significant	1.06834	0.0953641	0.0707712	0.180233
Q3UHX2	Pdap1	5225600	5.26627e+06	Non significant	0.940218	-0.0889328	0.262881	0.432006
Q3UJB0	Sf3b2	1656400	2697300	Non significant	1.29629	0.374386	0.200436	0.361432
Q3ULD5	Mccc2	2.90073e+06	2858500	Non significant	0.922026	-0.117121	0.404818	0.578016
Q3ULJ0	Gpd1l Kiaa0089	1.65767e+07	2.09357e+07	Non significant	1.17675	0.234808	0.00279544	0.0211169
Q3UM45	Ppp1r7 Sds22	1.33473e+07	13457000	Non significant	0.939852	-0.0894943	0.208845	0.372391
Q3UMR5	Mcu	3.78707e+06	3418400	Non significant	0.831882	-0.265548	0.433358	0.603355
Q3UNH4	Gprin1	12778000	1.47573e+07	Non significant	1.07611	0.105823	0.121102	0.255941
Q3UPL0	Sec31a Sec31l1	4.96503e+06	4.74233e+06	Non significant	0.876239	-0.190603	0.198876	0.360071
Q3UQ44	Iqgap2	2.98983e+06	3.58037e+06	Non significant	1.11342	0.154993	0.593299	0.741956
Q3USB7	Plcl1	2404900	2.59437e+06	Non significant	1.00262	0.00378137	0.978998	0.98962
Q3UTH8	Arhgef9 Kiaa0424	1.70803e+06	2.95133e+06	Non significant	1.505	0.589761	0.295066	0.467589
Q3UTJ2	Sorbs2 Argbp2 Kiaa0777	3.09917e+06	2.93557e+06	Non significant	0.888737	-0.170172	0.176788	0.331626
Q3UUG6	Tbc1d24 Kiaa1171	4.75233e+06	4.55773e+06	Non significant	0.893063	-0.163166	0.115655	0.248419
Q3UUI3	Them4 Ctmp	9903100	8.99473e+06	Non significant	0.848039	-0.237798	0.0521448	0.148022
Q3UVL4	Vps51 Ffr	4.88343e+06	4.32117e+06	Non significant	0.817204	-0.291232	0.0637117	0.16988
Q3UVX5	Grm5 Gprc1e Mglur5	4686800	5.40533e+06	Non significant	1.07668	0.106586	0.450716	0.620588
Q3UWL8	Pfdn4	5.08497e+06	5520700	Non significant	1.01642	0.0234965	0.807618	0.88286
Q3UYC0	Ppm1h Kiaa1157	5.73247e+06	6.81877e+06	Non significant	1.1071	0.146787	0.211793	0.374955
Q3UZP4	Svip	2.46353e+06	5182800	Non significant	2.16166	1.11214	0.12481	0.261551
Q3V3R1	Mthfd1l Fthfsdc1	2356000	1.24337e+06	Non significant	0.590991	-0.758793	0.0115528	0.0542689
Q3V3V9	Carmil2 Lrrc16c Rltpr	826033	3.17923e+06	Non significant	1.78975	0.839757	0.145684	0.290071
Q4ACU6	Shank3 Kiaa1650 Prosap2	4.19053e+06	5299600	Non significant	1.19093	0.252083	0.0737643	0.1847
Q4KMM3	Oxr1 C7 Gm1238	2.48103e+07	28902000	Non significant	1.08664	0.119872	0.0352297	0.111577
Q4VAA2	Cdv3	5626100	7254500	Non significant	1.20296	0.266593	0.00730911	0.0405537
Q501J6	Ddx17	3862800	5.11947e+06	Non significant	1.23308	0.302265	0.00341044	0.0243978
Q505F5	Lrrc47 Kiaa1185	3.42493e+06	3.82547e+06	Non significant	1.05081	0.0715075	0.612041	0.756176
Q569Z6	Thrap3 Trap150	0	2.20903e+06	Non significant	1.61973	0.695754	0.292603	0.465334
Q56A07	Scn2b Gm183	8487200	1.21769e+07	Non significant	1.32418	0.4051	0.0343156	0.109771
Q5DQR4	Stxbp5l Llgl4	8.92693e+06	9.21083e+06	Non significant	0.960869	-0.0575887	0.623809	0.766394
Q5DTL9	Slc4a10 Kiaa4136 Ncbe	9563700	8.64977e+06	Non significant	0.844307	-0.244161	0.01864	0.0735213
Q5DTT2	Psd Efa6a Kiaa2011 Psd1	746200	868067	Non significant	0.759144	-0.397555	0.488062	0.655439
Q5DTY9	Kctd16 Gm1267 Kiaa1317	3.54403e+06	3700100	Non significant	0.971742	-0.0413547	0.951612	0.973235
Q5DU25	Iqsec2 Kiaa0522	6886100	7538900	Non significant	1.02239	0.031946	0.623464	0.766391
Q5EBJ4	Ermn Kiaa1189	7.19617e+06	8802500	Non significant	1.14216	0.191763	0.0639715	0.170083
Q5EG47	Prkaa1	0	654933	Non significant	1.34176	0.424125	0.426562	0.59724
Q5F2E8	Taok1 Kiaa1361	1.92647e+06	2.27257e+06	Non significant	1.09302	0.128314	0.350628	0.528305
Q5FWK3	Arhgap1	1.02657e+07	1.11493e+07	Non significant	1.01297	0.0185869	0.763486	0.852724
Q5H8C4	Vps13a Chac Kiaa0986	2.61147e+06	1517400	Non significant	0.801618	-0.319013	0.464158	0.63149
Q5M8N0	Cnrip1	52178000	4.61753e+07	Non significant	0.825661	-0.276379	0.0239773	0.0870345
Q5M8N4	Sdr39u1	717733	0	Non significant	0.589896	-0.761469	0.135903	0.276757
Q5PR73	Diras2	1.26807e+07	1.42817e+07	Non significant	1.04844	0.0682429	0.339279	0.515372
Q5RJI5	Brsk1 Gm1100 Sadb	8282600	8.93497e+06	Non significant	1.01266	0.0181504	0.972194	0.985415
Q5SQX6	Cyfip2 Kiaa1168 Pir121	23753000	2.06383e+07	Non significant	0.811078	-0.302088	0.00104826	0.0128082
Q5SRX1	Tom1l2	1.52327e+07	1.56747e+07	Non significant	0.961063	-0.057297	0.350286	0.528146
Q5SSL4	Abr	9.84753e+06	9.80033e+06	Non significant	0.923635	-0.114606	0.269731	0.440555
Q5SSM3	Arhgap44 Rich2	4.97793e+06	4.67753e+06	Non significant	0.860816	-0.216223	0.297389	0.469606
Q5SUR0	Pfas Kiaa0361	3.48483e+06	2794900	Non significant	0.662102	-0.594875	0.472055	0.638545
Q5SV85	Synrg Ap1gbp1 Syng	1.16007e+06	3724900	Non significant	2.27159	1.18371	0.0575155	0.157411
Q5SVL6	Rap1gap2 Garnl4 Kiaa1039 Rap1ga2	4424700	4.85617e+06	Non significant	1.03045	0.0432767	0.720069	0.826649
Q5SXY1	Specc1 Cytsb Kiaa4061	1.68053e+06	1703700	Non significant	0.950252	-0.0736179	0.828958	0.897603
Q5SYD0	Myo1d	1.06183e+06	1.38443e+06	Non significant	0.791309	-0.337687	0.0875061	0.206396
Q5XJY5	Arcn1 Copd	5.66797e+06	5019300	Non significant	0.824797	-0.277889	0.0123138	0.05664
Q60597	Ogdh Kiaa4192	2.25063e+07	21215000	Non significant	0.879663	-0.184977	0.00167136	0.0155552
Q60598	Cttn Ems1	16971000	2.05667e+07	Non significant	1.12922	0.175322	0.00582225	0.0349177
Q60605	Myl6 Myln	2.51283e+07	2.69953e+07	Non significant	1.00076	0.00109813	0.987387	0.993608
Q60625	Icam5 Icam3 Tlcn	2.39263e+07	25952000	Non significant	1.0122	0.0174958	0.789859	0.8713
Q60631	Grb2	1.21397e+07	1.43767e+07	Non significant	1.10273	0.141079	0.171106	0.32423
Q60634	Flot2 Esa1 M17s1	1.00347e+07	9.69177e+06	Non significant	0.90094	-0.150497	0.0174898	0.0705906
Q60668	Hnrnpd Auf1 Hnrpd	2.50217e+07	3.03577e+07	Non significant	1.12997	0.176291	0.0126196	0.0570048
Q60673	Ptprn Ptp35	845500	1.51467e+06	Non significant	1.50929	0.593869	0.284553	0.455822
Q60676	Ppp5c	11396000	1.19113e+07	Non significant	0.973197	-0.039196	0.562689	0.719016
Q60692	Psmb6 Lmp19	1.58617e+07	1.51413e+07	Non significant	0.892405	-0.16423	0.0281953	0.0968427
Q60737	Csnk2a1 Ckiia	1.71607e+07	16295000	Non significant	0.886885	-0.173182	0.0462748	0.136685
Q60749	Khdrbs1	4.71233e+06	4023600	Non significant	0.781369	-0.355924	0.079224	0.193813
Q60780	Gas7	5.21383e+06	6735200	Non significant	1.20378	0.267568	0.00928192	0.0469731
Q60829	Ppp1r1b	2.57397e+06	2.91297e+06	Non significant	1.05486	0.0770541	0.853121	0.911409
Q60854	Serpinb6 Serpinb6a Spi3	6.03053e+06	5.29533e+06	Non significant	0.820993	-0.284558	0.0521651	0.148022
Q60864	Stip1	24894000	33827000	Non significant	1.26641	0.340739	0.00200708	0.0177848
Q60865	Caprin1 Gpiap Gpiap1 Gpip137 M11s1 Rng105 G5E5	4.90523e+06	6.22733e+06	Non significant	1.18261	0.241977	0.0237153	0.0863639
Q8BMJ3	Eif1ax Eif1ay	6.54203e+06	2762200	Non significant	0.36909	-1.43795	0.0830412	0.199442
Q60875	Arhgef2 Kiaa0651 Lbcl1 Lfc	8.64753e+06	1.03282e+07	Non significant	1.11616	0.158538	0.0381893	0.119095
Q60902	Eps15l1 Eps15-rs Eps15R	4.37023e+06	5447400	Non significant	1.1559	0.209014	0.224797	0.39086
Q60930	Vdac2 Vdac6	9.18847e+06	11888000	Non significant	1.20732	0.271804	0.00337106	0.024237
Q60932	Vdac1 Vdac5	2.92107e+07	3.49497e+07	Non significant	1.11225	0.153486	0.079644	0.193991
Q60960	Kpna1 Rch2	2.18267e+06	0	Non significant	1.19225	0.253686	0.669283	0.796204
Q60972	Rbbp4 Rbap48	3.03303e+06	5.39803e+06	Non significant	2.11545	1.08097	0.120972	0.255907
Q60996	Ppp2r5c	3.37693e+06	3.30297e+06	Non significant	0.912957	-0.131381	0.400459	0.576165
Q61016	Gng7 Gngt7	1.51557e+07	1.82563e+07	Non significant	1.11771	0.160545	0.122622	0.258176
Q61024	Asns	0	2.12267e+06	Non significant	2.76621	1.46791	0.0121126	0.0561833
Q61035	Hars1 Hars	6.26943e+06	7.28047e+06	Non significant	1.08326	0.115384	0.142346	0.286485
Q61036	Pak3 Pak-3 Pakb Stk4	4.72767e+06	6.12543e+06	Non significant	1.22487	0.29263	0.221883	0.387089
Q61074	Ppm1g Fin13 Ppm1c	0	1.63563e+06	Non significant	1.11692	0.159529	0.720176	0.826649
Q61081	Cdc37	8.30723e+06	10225500	Non significant	1.14868	0.199973	0.0219389	0.082864
Q61097	Ksr1 Ksr	3.24683e+06	3.57717e+06	Non significant	1.03318	0.047098	0.897514	0.942179
Q61137	Astn1 Astn Kiaa0289	3830200	2.20627e+06	Non significant	0.403983	-1.30763	0.0751736	0.186972
Q61151	Ppp2r5e Kiaa4006	9.76843e+06	9587000	Non significant	0.912193	-0.132589	0.0966795	0.221491
Q61166	Mapre1	7.69427e+06	9.09173e+06	Non significant	1.10033	0.137936	0.0896433	0.210151
Q61171	Prdx2 Tdpx1 Tpx	7.34993e+07	75200000	Non significant	0.954748	-0.0668088	0.19125	0.34966
Q61187	Tsg101	3.26537e+06	3.73753e+06	Non significant	1.07646	0.10629	0.828541	0.897586
Q61206	Pafah1b2 Pafahb	4.25323e+07	34110000	Non significant	0.75666	-0.402282	0.0226079	0.0845337
Q61234	Snta1 Snt1	3.75317e+06	2.23317e+06	Non significant	0.631909	-0.662212	0.0570071	0.156534
Q61282	Acan Agc Agc1	2220800	3183100	Non significant	1.34862	0.431481	0.0307856	0.102303
Q61290	Cacna1e Cach6 Cacnl1a6 Cchra1	4.56543e+06	1.60087e+06	Non significant	0.312753	-1.6769	0.0150206	0.0642179
Q61301	Ctnna2 Catna2	10161200	1.17757e+07	Non significant	1.08202	0.113725	0.137357	0.278702
Q61316	Hspa4 Apg2 Hsp110	3.05893e+07	3.32553e+07	Non significant	1.01409	0.020187	0.679836	0.802171
Q61330	Cntn2 Tax	2.47107e+06	3.04137e+06	Non significant	1.15408	0.206742	0.0475273	0.139463
Q61361	Bcan	3.58287e+07	46433000	Non significant	1.2081	0.272741	0.00119699	0.0133823
Q61411	Hras Hras1	3.29873e+07	29934000	Non significant	0.849304	-0.235646	0.0518947	0.148006
Q61425	Hadh Hadhsc Mschad Schad	6.07343e+06	5.23343e+06	Non significant	0.799572	-0.3227	0.0146581	0.0631512
Q61481	Pde1a	9.10783e+06	1.07814e+07	Non significant	1.09553	0.131627	0.251244	0.422392
Q61490	Alcam	1.11913e+07	1.03941e+07	Non significant	0.865439	-0.208495	0.0308829	0.102303
Q61545	Ewsr1 Ews Ewsh	5.40677e+06	9270000	Non significant	1.59601	0.674471	0.0171598	0.0699495
Q61548	Snap91	8.05133e+07	9.87317e+07	Non significant	1.14338	0.1933	0.00582903	0.0349177
Q61553	Fscn1 Fan1 Snl	4.40533e+07	5.12523e+07	Non significant	1.08469	0.117289	0.111789	0.242321
Q61584	Fxr1 Fxr1h	3.21663e+06	2462100	Non significant	0.566973	-0.818649	0.207954	0.371249
Q61598	Gdi2 Gdi3	3.59507e+07	31506000	Non significant	0.817826	-0.290134	6.57115e-05	0.00282559
Q61644	Pacsin1 Pacsin	4.89513e+07	6.23427e+07	Non significant	1.1882	0.248778	0.00026957	0.00597443
Q8BZY3	Ddx19b	3.47187e+06	2123600	Non significant	0.602326	-0.731383	0.46012	0.627872
Q61656	Ddx5 Tnz2	8.53873e+06	1.00024e+07	Non significant	1.0932	0.128558	0.0602041	0.163744
Q61686	Cbx5 Hp1a	2.15923e+06	1.94507e+06	Non significant	0.812761	-0.299097	0.492717	0.657212
Q61699	Hsph1 Hsp105 Hsp110 Kiaa0201	1.92767e+07	2.09497e+07	Non significant	1.01371	0.0196496	0.752401	0.845324
Q61735	Cd47	2.58933e+07	2.08197e+07	Non significant	0.749884	-0.415261	7.59906e-06	0.00130704
Q61753	Phgdh	25810000	30387000	Non significant	1.09907	0.136278	0.0297193	0.100236
Q61768	Kif5b Khcs Kns1	4.90907e+06	4899700	Non significant	0.92963	-0.105272	0.332476	0.508145
Q61792	Lasp1 Mln50	1.22423e+07	15695000	Non significant	1.1977	0.260268	0.00567515	0.0344827
Q61831	Mapk10 Jnk3 Prkm10 Serk2	4.85657e+06	6222700	Non significant	1.19571	0.257872	0.00622731	0.0365618
Q61879	Myh10	1.28373e+07	1.38877e+07	Non significant	1.00918	0.0131894	0.763135	0.852724
Q61885	Mog	118510000	1.62153e+08	Non significant	1.27539	0.350936	0.00342316	0.0243978
Q61937	Npm1	1.59833e+07	1.54193e+07	Non significant	0.89591	-0.158574	0.21749	0.382017
Q61990	Pcbp2 Cbp Hnrnpx Hnrpx	22927000	1.92907e+07	Non significant	0.782277	-0.354249	0.00295411	0.022018
Q62059	Vcan Cspg2	1.39797e+07	1.92963e+07	Non significant	1.28526	0.362057	0.000551527	0.00844668
Q62093	Srsf2 Pr264 Sfrs10 Sfrs2	1.02063e+07	1.43647e+07	Non significant	1.30831	0.387706	0.00369874	0.0258563
Q62108	Dlg4 Dlgh4 Psd95	2.96717e+07	31960000	Non significant	1.00572	0.00822681	0.872359	0.92324
Q62167	Ddx3x D1Pas1-rs2 Ddx3 Dead3 Erh	7138500	7317900	Non significant	0.956419	-0.064286	0.41158	0.583943
Q62188	Dpysl3 Drp3 Ulip	2.24357e+07	26597000	Non significant	1.10634	0.145798	0.00981626	0.0482399
Q62189	Snrpa Rnu1a-1	0	2.08957e+06	Non significant	2.1655	1.1147	0.113003	0.244131
Q62261	Sptbn1 Elf Spnb-2 Spnb2 Sptb2	8.53097e+07	100133000	Non significant	1.0951	0.131064	0.00831626	0.0439602
Q62277	Syp	2.32427e+08	274240000	Non significant	1.09947	0.136804	0.0970776	0.22179
Q62283	Tspan7 Mxs1 Tm4sf2	1242900	2.36537e+06	Non significant	1.44885	0.534911	0.51617	0.678516
Q62318	Trim28 Kap1 Krip1 Tif1b	4823400	6.01227e+06	Non significant	1.16502	0.220356	0.102708	0.230936
Q62348	Tsn	7860000	7.41573e+06	Non significant	0.881255	-0.182369	0.25866	0.427467
Q62351	Tfrc Trfr	1.44287e+06	743333	Non significant	0.814671	-0.295711	0.675133	0.799999
Q62376	Snrnp70 Snrp70	2401600	3.11843e+06	Non significant	1.21792	0.284417	0.175882	0.330203
Q62393	Tpd52	6198000	6.69087e+06	Non significant	1.00752	0.010807	0.923812	0.958981
Q62417	Sorbs1 Kiaa1296 Sh3d5	2.78697e+06	2.92973e+06	Non significant	0.985727	-0.0207395	0.863211	0.917804
Q62418	Dbnl Abp1 Sh3p7	8.69427e+06	1.03283e+07	Non significant	1.10786	0.147775	0.0236251	0.0863639
Q62419	Sh3gl1 Sh3d2b	4.34077e+06	4.17757e+06	Non significant	0.899302	-0.153123	0.261357	0.431287
Q62420	Sh3gl2 Een1 Sh3d2a	7.60623e+07	89323000	Non significant	1.09521	0.131205	0.0664294	0.17393
Q62421	Sh3gl3 Sh3d2c Sh3d2c2	3.43043e+06	4114200	Non significant	1.1107	0.151473	0.147308	0.291661
Q62433	Ndrg1 Ndr1 Ndrl Tdd5	7334300	1.10137e+07	Non significant	1.4004	0.48584	0.000166129	0.00462964
Q62442	Vamp1 Syb1	1.54203e+07	1.75513e+07	Non significant	1.06282	0.0878921	0.2747	0.447038
Q62443	Nptx1	6.69927e+06	7.53203e+06	Non significant	1.0502	0.0706656	0.275676	0.447648
Q62448	Eif4g2 Nat1	1.68303e+06	3.09427e+06	Non significant	1.52895	0.612543	0.0999236	0.226372
Q62465	Vat1 Vat-1	9.51623e+06	1.15973e+07	Non significant	1.14005	0.189096	0.0504898	0.145484
Q62523	Zyx	712500	1.76797e+06	Non significant	0.846416	-0.240561	0.639388	0.77531
Q63810	Ppp3r1 Cnb	1.82363e+08	139430000	Non significant	0.715752	-0.482469	0.00533465	0.0331331
Q63844	Mapk3 Erk1 Prkm3	1.14993e+07	1.16067e+07	Non significant	0.941306	-0.087264	0.198424	0.359544
Q63912	Omg Omgp	1.73037e+07	24993000	Non significant	1.34664	0.429363	4.21508e-05	0.00232364
Q63932	Map2k2 Mek2 Mkk2 Prkmk2	2377300	2953400	Non significant	1.15796	0.211592	0.0124887	0.0568176
Q64010	Crk Crko	9787400	1.08537e+07	Non significant	1.03479	0.0493384	0.428601	0.598595
Q640R3	Hepacam	10330200	1.10763e+07	Non significant	1.00191	0.00275033	0.976633	0.98847
Q64105	Spr	1.11283e+07	1.26673e+07	Non significant	1.06294	0.0880662	0.14479	0.288805
Q64133	Maoa	3586100	3.19353e+06	Non significant	0.836099	-0.258255	0.114115	0.246295
Q64152	Btf3	1685700	0	Non significant	0.504317	-0.987598	0.220546	0.385916
Q641P0	Actr3b	1.87543e+07	1.69087e+07	Non significant	0.841265	-0.249368	0.0010824	0.013012
Q64331	Myo6 Sv	2.98307e+06	3463900	Non significant	1.06175	0.0864464	0.612886	0.756176
Q64332	Syn2	2.01553e+08	1.80093e+08	Non significant	0.834486	-0.26104	0.0035535	0.0251444
Q64433	Hspe1	9.79537e+07	1.06507e+08	Non significant	1.01486	0.0212789	0.710854	0.821007
Q64444	Ca4 Car4	1.22863e+06	0	Non significant	0.591597	-0.757313	0.320362	0.494703
Q6ZWY9	H2bc4 Hist1h2bc; H2bc6 Hist1h2be; H2bc8 Hist1h2bg	3.80527e+08	3.81877e+08	Non significant	0.936089	-0.0952825	0.178043	0.332307
Q64487	Ptprd	3.24537e+06	3.13883e+06	Non significant	0.897189	-0.156516	0.546083	0.704583
Q64514	Tpp2	6.38333e+06	7307300	Non significant	1.06832	0.0953418	0.0900082	0.210521
Q64516	Gk Gyk	2161700	971067	Non significant	0.681264	-0.553714	0.0110462	0.0526637
Q64521	Gpd2 Gdm1	21793000	25632000	Non significant	1.09657	0.133004	0.030845	0.102303
Q64523	H2ac20 Hist2h2ab Hist2h2ac	4.66747e+07	31605000	Non significant	0.630982	-0.66433	0.0451185	0.134648
Q64674	Srm	5470100	5.48123e+06	Non significant	0.937463	-0.0931657	0.296674	0.46944
Q64737	Gart	3651800	3214200	Non significant	0.821297	-0.284025	0.000979131	0.0122309
Q68ED2	Grm7 Gprc1g Mglur7	4.11897e+06	1.94147e+06	Non significant	0.414072	-1.27205	0.08106	0.196371
Q68ED7	Crtc1 Kiaa0616 Mect1 Torc1	4.97497e+06	4.68553e+06	Non significant	0.88043	-0.18372	0.149734	0.294723
Q68EF6	Begain	794467	1723700	Non significant	1.34692	0.429659	0.302789	0.475446
Q68FD5	Cltc	2.49377e+08	2.36743e+08	Non significant	0.885868	-0.174837	0.00257481	0.0206354
Q68FF6	Git1	1.02209e+07	1.13897e+07	Non significant	1.0397	0.0561633	0.378471	0.553836
Q68FG2	Sptbn2 Spnb3	106410000	120190000	Non significant	1.05378	0.075568	0.0910919	0.212389
Q68FH0	Pkp4 Armrp	81493000	7.20287e+07	Non significant	0.81982	-0.286621	0.110609	0.24147
Q68FL4	Ahcyl2	1.04983e+07	8492400	Non significant	0.755118	-0.405226	5.35757e-05	0.00254884
Q68FL6	Mars1 Mars	2100400	2.28807e+06	Non significant	0.919887	-0.120471	0.839461	0.905031
Q69Z98	Brsk2 Kiaa4256 Sada	2.97163e+06	1880100	Non significant	0.708247	-0.497675	0.188365	0.346084
Q69ZK9	Nlgn2 Kiaa1366	4.30567e+06	4839700	Non significant	1.04816	0.0678576	0.42614	0.597033
Q6A0A9	FAM120A Kiaa0183 Ossa	2.66957e+06	3393600	Non significant	1.1887	0.249386	0.489751	0.65616
Q6GQT9	Nomo1	1649200	0	Non significant	0.68717	-0.54126	0.0919379	0.213523
Q6IRU2	Tpm4	3284400	1457400	Non significant	0.386869	-1.37008	0.037799	0.118373
Q6IRU5	Cltb	38658000	48160000	Non significant	1.1622	0.216857	0.00612759	0.0361521
Q6KAR6	Exoc3 Sec6l1	4.28097e+06	6413400	Non significant	1.39145	0.476585	0.297052	0.46944
Q6NS52	Dgkb Kiaa0718	8.62617e+06	8.05257e+06	Non significant	0.870062	-0.20081	0.140081	0.282946
Q6NVE8	Wdr44 RPH11	826300	1.54547e+06	Non significant	0.879387	-0.18543	0.749371	0.843583
Q6NXK7	Dpp10	3.83363e+06	4716600	Non significant	1.14616	0.196814	0.0587137	0.159907
Q6NZJ6	Eif4g1	4.69677e+06	4.85887e+06	Non significant	0.959503	-0.0596403	0.831684	0.899684
Q6NZL0	Mtcl3 Soga3	4.43857e+06	5.61687e+06	Non significant	1.18482	0.244671	0.0224242	0.0839873
Q6P069	Sri	3.71947e+06	5002200	Non significant	1.24617	0.317506	0.041118	0.125945
Q6P1B1	Xpnpep1	5.73903e+06	6.17063e+06	Non significant	1.01079	0.0154875	0.89149	0.938941
Q6P1D5	Sez6l Aig1l Kiaa0927	4.08563e+06	2.67063e+06	Non significant	0.595282	-0.748354	0.368117	0.54728
Q6P1F6	Ppp2r2a	1.97963e+07	18202000	Non significant	0.85801	-0.220934	0.00204818	0.01782
Q6P2B1	Tnpo3	1.98513e+06	1.04707e+06	Non significant	0.677579	-0.561538	0.1232	0.258905
Q6P4S6	Sik3 Kiaa0999 Qsk	4.62147e+06	4.91223e+06	Non significant	0.989068	-0.015858	0.939052	0.967259
Q6P4T2	Snrnp200 Kiaa0788	3.75213e+06	1.86153e+06	Non significant	0.560461	-0.835315	0.250738	0.421859
Q6P5E4	Uggt1 Gt Ugcgl1 Uggt Ugt1 Ugtr	581133	0	Non significant	0.948669	-0.076024	0.795322	0.875598
Q6P5F7	Ttyh3 Kiaa1691	898200	2.06903e+06	Non significant	1.56771	0.64866	0.178627	0.332842
Q6P5F9	Xpo1 Crm1	6018700	5.57537e+06	Non significant	0.858253	-0.220525	0.106206	0.235592
Q6P5U7	Nwd2 Kiaa1239	5.07567e+06	4148000	Non significant	1.08347	0.115654	0.934048	0.965125
Q6P8I4	Pcnp	2.35767e+06	1.89187e+06	Non significant	0.759682	-0.396533	0.465932	0.632857
Q6P8X1	Snx6	3614800	3403000	Non significant	0.868941	-0.20267	0.20918	0.372394
Q6P9K8	Caskin1 Kiaa1306	6475700	7.55247e+06	Non significant	1.08799	0.121663	0.0964199	0.22135
Q6P9K9	Nrxn3	6.23443e+06	8688600	Non significant	1.28795	0.365077	0.0308257	0.102303
Q6PA06	Atl2 Arl6ip2	1.13603e+06	2048200	Non significant	1.41998	0.505868	0.384047	0.559432
Q6PAK3	Prmt8 Hrmt1l4	919933	0	Non significant	0.53907	-0.891456	0.18196	0.337366
Q6PAR5	Gapvd1 Gapex5 Kiaa1521	723000	626333	Non significant	0.944952	-0.0816878	0.860188	0.915459
Q6PB66	Lrpprc Lrp130	8115200	8.89047e+06	Non significant	1.01697	0.0242765	0.847608	0.908123
Q6PCP5	Mff	4.17257e+06	4980700	Non significant	1.12668	0.17208	0.291325	0.464468
Q6PD03	Ppp2r5a	3.12227e+06	3.37573e+06	Non significant	1.00954	0.0136989	0.908114	0.949296
Q6PDL0	Dync1li2 Dncli2 Dnclic2	4.89327e+06	4390200	Non significant	0.835601	-0.259114	0.0340901	0.109362
Q6PDM2	Srsf1 Sfrs1	9.24983e+06	1.21663e+07	Non significant	1.23	0.298658	0.0141849	0.0618276
Q6PDS3	Sarm1 Kiaa0524	0	0	Non significant	0.915856	-0.126808	0.660444	0.790553
Q6PE13	Prrt3	3747100	2.99597e+06	Non significant	0.702491	-0.509449	0.526308	0.687397
Q6PEB6	Mob4 Mob3 Mobkl3 Phocn Prei3	7.57107e+06	5230900	Non significant	0.624909	-0.678282	0.0276589	0.095789
Q6PER3	Mapre3	20443000	2.38717e+07	Non significant	1.0891	0.123134	0.0658143	0.17313
Q6PFD5	Dlgap3 Dap3	3431700	3113800	Non significant	0.845944	-0.241366	0.144765	0.288805
Q6PGE7	Slc6a7	3.65397e+06	3.31343e+06	Non significant	0.854057	-0.227596	0.535406	0.695819
Q6PGL7	Washc2 D6Wsu116e Fam21 Kiaa0592	0	0	Non significant	1.26694	0.34135	0.508723	0.672697
Q6PGN3	Dclk2 Dcamkl2	7229300	7.37877e+06	Non significant	0.946303	-0.0796258	0.649851	0.78206
Q6PH08	Erc2 Cast1 D14Ertd171e Kiaa0378	1.23833e+07	1.32237e+07	Non significant	0.999222	-0.00112301	0.989867	0.994912
Q6PHN9	Rab35	1.17213e+07	1.14297e+07	Non significant	0.909987	-0.136082	0.0669699	0.17491
Q6PHU5	Sort1	4760900	5157100	Non significant	1.00965	0.013861	0.900369	0.944733
Q6PHZ2	Camk2d Kiaa4163	8.16517e+06	1.01069e+07	Non significant	1.15468	0.207496	0.14262	0.286687
Q6PIC6	Atp1a3	484970000	542620000	Non significant	1.04348	0.0614084	0.209015	0.372394
Q6PIE5	Atp1a2	66443000	7.32323e+07	Non significant	1.02744	0.0390567	0.450731	0.620588
Q6R0H7	Gnas Gnas1	8437700	8.33393e+06	Non significant	0.922287	-0.116712	0.311499	0.485373
Q6R891	Ppp1r9b	1.32647e+07	14604000	Non significant	1.0255	0.0363247	0.704185	0.817103
Q6WQJ1	Dagla Kiaa0659 Nsddr	3626900	2.80693e+06	Non significant	0.667644	-0.582848	0.523315	0.68461
Q6WVG3	Kctd12 Pfet1	9263000	1.12303e+07	Non significant	1.12891	0.174924	0.23602	0.404138
Q6X893	Slc44a1 Cd92 Cdw92 Ctl1	5.94333e+06	8533400	Non significant	1.34674	0.429475	0.0353721	0.11187
Q6ZPE2	Sbf1 Kiaa3020 Mtmr5	1.47787e+07	1.59323e+07	Non significant	1.00667	0.00959759	0.868188	0.921342
Q6ZPJ3	Ube2o Kiaa1734	5.84517e+06	7.62773e+06	Non significant	1.21867	0.285313	0.00137657	0.0145237
Q6ZPQ6	Pitpnm2 Kiaa1457 Nir3	3.85243e+06	4294400	Non significant	1.03965	0.0560949	0.785545	0.868684
Q6ZPU9	Kifbp Kbp Kiaa1279 Kif1bp	1.00723e+06	1.03467e+06	Non significant	1.04565	0.0643956	0.917466	0.956357
Q6ZQ18	Efr3b Kiaa0953	3887800	4838900	Non significant	1.16087	0.215207	0.219747	0.385074
Q6ZQ38	Cand1 D10Ertd516e Kiaa0829	3.39897e+07	3.72433e+07	Non significant	1.02243	0.032008	0.485443	0.652706
Q6ZQK5	Acap2 Centb2 Kiaa0041	1.76007e+06	0	Non significant	0.872363	-0.197	0.688097	0.807232
Q6ZWN5	Rps9	4.30417e+06	5.05093e+06	Non significant	1.09507	0.13102	0.291435	0.464468
Q6ZWQ0	Syne2	5.46513e+06	6.06563e+06	Non significant	1.03297	0.0467969	0.9398	0.967259
Q6ZWR6	Syne1	0	1.48887e+06	Non significant	0.901961	-0.148863	0.779993	0.864683
Q6ZWU9	Rps27	9.23727e+06	1.29713e+07	Non significant	1.30973	0.38927	0.000439712	0.00744845
Q6ZWV3	Rpl10 Qm	8.95957e+06	7.54067e+06	Non significant	0.784798	-0.349606	0.00205954	0.0178201
Q6ZWV7	Rpl35	4.36897e+06	5484900	Non significant	1.16897	0.225239	0.124027	0.260154
Q6ZWX6	Eif2s1 Eif2a	4.88203e+06	6.32823e+06	Non significant	1.20775	0.272323	0.0713903	0.181091
Q6ZWY8	Tmsb10 Ptmb10	32644000	4.25623e+07	Non significant	1.21714	0.283494	0.00352588	0.0250281
Q71LX4	Tln2	12571000	1.40273e+07	Non significant	1.04153	0.0586983	0.269453	0.440422
Q71M36	Cspg5 Caleb Ngc	7.56653e+06	8.78423e+06	Non significant	1.08221	0.113975	0.84973	0.909089
Q76MZ3	Ppp2r1a	1.09317e+08	105620000	Non significant	0.901123	-0.150204	0.0104337	0.0505683
Q78PY7	Snd1	5.69733e+06	5.94487e+06	Non significant	0.973946	-0.0380858	0.533521	0.695599
Q78YZ6	Scoc Scoco	5.38327e+06	1.98737e+06	Non significant	0.323949	-1.62616	0.0123391	0.05664
Q78ZA7	Nap1l4	12595000	9.62003e+06	Non significant	0.711894	-0.490265	0.000388937	0.00712838
Q791T5	Mtch1	926933	1565600	Non significant	1.1582	0.21188	0.241543	0.411716
Q791V5	Mtch2 Mimp	5.56733e+06	9.59003e+06	Non significant	1.87749	0.908802	0.123054	0.258842
Q7M6Y3	Picalm Calm Fit1	6304500	5.76977e+06	Non significant	0.854412	-0.226997	0.00963584	0.0477733
Q7TMB8	Cyfip1 Kiaa0068 Shyc Sra1	4319500	4080900	Non significant	0.888154	-0.171119	0.187883	0.345767
Q7TME0	Plppr4 D3Bwg0562e Kiaa0455 Lppr4 Php1 Prg1	5.14463e+06	5.27077e+06	Non significant	0.954812	-0.0667118	0.306393	0.479088
Q7TMF3	Ndufa12	1.84717e+07	24559000	Non significant	1.24821	0.319865	0.00693843	0.0394709
Q7TMK9	Syncrip Hnrpq Nsap1 Nsap1l	8507400	5881500	Non significant	0.64482	-0.633031	0.317372	0.49205
Q7TMM9	Tubb2a Tubb2	1.24043e+09	9.64453e+08	Non significant	0.723923	-0.466092	6.9521e-05	0.00287868
Q7TMY8	Huwe1 Kiaa0312 Ureb1	3.10413e+06	3055300	Non significant	0.953103	-0.0692962	0.773008	0.859253
Q7TN29	Smap2 Smap1l	3453100	3.91727e+06	Non significant	1.06042	0.0846386	0.707227	0.818509
Q812E0	Cpeb2	0	650167	Non significant	1.14882	0.200148	0.459625	0.627872
Q7TNC4	Luc7l2	536033	1.39267e+06	Non significant	1.06463	0.0903477	0.859792	0.915459
Q7TNG5	Eml2	3.81507e+06	3.79773e+06	Non significant	0.927773	-0.108156	0.371279	0.547751
Q7TNL5	Ppp2r5d	5.04643e+06	4995900	Non significant	0.944135	-0.0829355	0.679061	0.801679
Q7TPM6	Fsd1	5.16203e+06	5.48887e+06	Non significant	0.969201	-0.0451327	0.823142	0.894338
Q7TPR4	Actn1	1.46673e+07	17079000	Non significant	1.08648	0.119662	0.0281892	0.0968427
Q7TQD2	Tppp	93273000	1.02307e+08	Non significant	1.02419	0.0344836	0.558415	0.715513
Q7TQF7	Amph Amph1	3.91917e+07	4.59797e+07	Non significant	1.09762	0.134382	0.108319	0.238748
Q7TQI3	Otub1	4.05017e+07	4.46113e+07	Non significant	1.02644	0.0376486	0.662367	0.791583
Q7TSJ2	Map6 Mtap6	41387000	6.25547e+07	Non significant	1.41036	0.496059	4.5374e-06	0.000981287
Q7TT37	Elp1 Ikap Ikbkap	2.55877e+06	2.65467e+06	Non significant	0.965594	-0.0505109	0.840649	0.905439
Q7TT50	Cdc42bpb Kiaa1124	2.85337e+06	2.68637e+06	Non significant	0.875681	-0.191523	0.255404	0.425546
Q80SW1	Ahcyl1 Irbit	3.44633e+07	32969000	Non significant	0.892573	-0.163958	0.00794689	0.0426121
Q80T41	Gabbr2 Gm425 Gpr51	2658400	3476600	Non significant	1.21742	0.283827	0.0928327	0.21488
Q80TB8	Vat1l Kiaa1576	3.50333e+06	4.47703e+06	Non significant	1.19709	0.259528	0.115077	0.247416
Q80TE7	Lrrc7 Kiaa1365 Lap1	5.61517e+06	5811900	Non significant	0.966314	-0.0494366	0.541645	0.70169
Q80TJ1	Cadps Caps Caps1 Kiaa1121	25960000	3.04077e+07	Non significant	1.0916	0.126448	0.0331487	0.107421
Q80TK0	Btbd8 Gm16115 Kiaa1107	2490200	3.60563e+06	Non significant	1.35382	0.437041	0.00326843	0.0238535
Q80TL0	Ppm1e Camkn Kiaa1072	2.39917e+07	25180000	Non significant	0.978898	-0.0307695	0.635258	0.772648
Q80TL4	Phf24 Kiaa1045 N28178	1.42507e+07	17794000	Non significant	1.16464	0.219881	0.00489	0.0315884
Q80TM9	Nisch Kiaa0975	2.97957e+06	2.49757e+06	Non significant	0.784648	-0.349882	0.0480161	0.140378
Q80TR1	Adgrl1 Kiaa0821 Lec2 Lphn1	3.39633e+06	2.63993e+06	Non significant	0.726165	-0.46163	0.00260884	0.020727
Q80TS3	Adgrl3 Kiaa0768 Lec3 Lphn3	1.71583e+06	3.33297e+06	Non significant	1.38999	0.475071	0.123386	0.259054
Q80TV8	Clasp1 Kiaa0622	2.60047e+06	2.61223e+06	Non significant	0.942366	-0.0856409	0.774863	0.860702
Q80TZ3	Dnajc6 Kiaa0473	1.62807e+07	2.04843e+07	Non significant	1.17366	0.231015	0.00168352	0.0155552
Q80U23	Snph Kiaa0374	4.54497e+06	2.41923e+06	Non significant	0.514734	-0.9581	0.111841	0.242321
Q80U28	Madd Kiaa0358	5.82243e+06	5.73073e+06	Non significant	0.920587	-0.119374	0.234408	0.403182
Q80U40	Rimbp2 Kiaa0318 Rbp2	2.79373e+06	2.42767e+06	Non significant	0.820182	-0.285984	0.0844804	0.201384
Q80U49	Cep170b Kiaa0284	2.04257e+06	2.61133e+06	Non significant	1.19046	0.251518	0.224114	0.389976
Q80U56	Avl9 Kiaa0241	613633	2.25237e+06	Non significant	1.59753	0.675842	0.0245135	0.0881223
Q80U63	Mfn2 Kiaa0214 Marf	5478600	6.43213e+06	Non significant	1.09524	0.13125	0.071838	0.181298
Q80UG2	Plxna4 Kiaa1550	7662800	6.67643e+06	Non significant	0.812658	-0.29928	0.00032072	0.00668093
Q80UG5	Septin9 Kiaa0991 Sept9 Sint1	9.37243e+06	1.17917e+07	Non significant	1.17156	0.228429	0.00407617	0.0276191
Q80UJ7	Rab3gap1 Kiaa0066 Rab3gap	4472400	4765900	Non significant	0.998112	-0.00272629	0.976125	0.98847
Q80UM3	Naa15 Narg1 Nat1 Tbdn-1 Tubedown	1.94303e+06	1.20207e+06	Non significant	0.732455	-0.449189	0.183576	0.339236
Q80UP3	Dgkz	3.20167e+06	4315100	Non significant	1.25517	0.327882	0.0014217	0.0145237
Q80UW2	Fbxo2 Fbs1 Fbx2	7.56603e+06	10564000	Non significant	1.30181	0.380518	6.79072e-05	0.00286492
Q80VD1	Fam98b	4494600	5025200	Non significant	1.04507	0.0635988	0.640674	0.776384
Q80VP0	Tecpr1 Kiaa1358	3.85957e+06	4.06837e+06	Non significant	0.981955	-0.0262719	0.734204	0.836411
Q80VP1	Epn1	1.68147e+07	18159000	Non significant	1.00777	0.0111693	0.854334	0.911833
Q80W21	Gstm7	3428100	3.23417e+06	Non significant	0.88694	-0.173092	0.512214	0.676497
Q80W47	Wipi2	3.04937e+06	2.27097e+06	Non significant	0.993021	-0.010104	0.990635	0.995085
Q80WC7	Agfg2 Hrbl Rabr	0	3.07567e+06	Non significant	1.75177	0.808812	0.257386	0.427467
Q80WQ2	Vac14 D8Wsu151e	916700	1.75077e+06	Non significant	1.19004	0.251007	0.685163	0.80548
Q80X50	Ubap2l	3.45587e+06	3.44813e+06	Non significant	0.931231	-0.10279	0.332353	0.508145
Q80X80	C2cd2l Tmem24	4238900	5.47947e+06	Non significant	1.20879	0.273566	0.0180506	0.0722025
Q80XI3	Eif4g3	2372200	2.11823e+06	Non significant	0.859324	-0.218726	0.338812	0.515364
Q80XI4	Pip4k2b Pip5k2b	9.23233e+06	9477300	Non significant	0.956381	-0.0643421	0.522216	0.683651
Q80XN0	Bdh1 Bdh	13184000	1.35923e+07	Non significant	0.962637	-0.0549367	0.363539	0.542277
Q80XU3	Nucks1 Nucks	0	0	Non significant	1.18868	0.249361	0.630297	0.770488
Q80Y14	Glrx5	19027000	1.94667e+07	Non significant	0.954585	-0.0670538	0.423264	0.595231
Q80Y17	Llgl1 Llglh	1.57153e+06	1615000	Non significant	1.08308	0.115145	0.814462	0.887494
Q80Y24	Prickle2	1.64167e+07	1.70643e+07	Non significant	0.977315	-0.0331045	0.792155	0.873401
Q80YA9	Cnksr2 Kiaa0902	7.39877e+06	8.63257e+06	Non significant	1.08841	0.122228	0.109213	0.23998
Q80Z24	Negr1 Kiaa3001 Ntra	18231000	21895000	Non significant	1.12267	0.166928	0.0412961	0.126155
Q80Z38	Shank2 Cortbp1 Kiaa1022	4.82047e+06	4689100	Non significant	0.906082	-0.142286	0.147526	0.291661
Q80ZJ6	Zer1 Zyg Zyg11bl	1.66543e+06	554333	Non significant	0.643637	-0.63568	0.114906	0.247416
Q810B6	Ankfy1 Ankhzn Kiaa1255	0	0	Non significant	0.581996	-0.780919	0.0647234	0.171268
Q810U3	Nfasc	2.35087e+07	3.02327e+07	Non significant	1.2003	0.263391	0.00531984	0.0331331
Q810U4	Nrcam Kiaa0343	1.51853e+07	1.74917e+07	Non significant	1.07568	0.105253	0.0679676	0.176102
Q811D0	Dlg1 Dlgh1	2.43253e+07	3.23567e+07	Non significant	1.23731	0.307204	0.0408129	0.125699
Q811P8	Arhgap32 Grit Kiaa0712 Rics	1.75947e+06	1.98513e+06	Non significant	1.03088	0.0438784	0.862346	0.917319
Q812A2	Srgap3 Arhgap14 Kiaa0411 Srgap2	4.62997e+06	4.46677e+06	Non significant	0.904773	-0.144372	0.359683	0.537601
Q8BFP9	Pdk1	2.71543e+06	2.70567e+06	Non significant	0.924403	-0.113406	0.493755	0.657556
Q8BFQ8	Gatd1 Pddc1	4.43833e+06	2916000	Non significant	0.67567	-0.565609	0.1105	0.24147
Q8BFR5	Tufm	27878000	3.05973e+07	Non significant	1.02297	0.0327677	0.549988	0.708394
Q8BFU3	Rnf214	0	971767	Non significant	1.27153	0.346567	0.607787	0.754168
Q8BFY6	Pef1	1.49347e+06	2.31623e+06	Non significant	1.46018	0.546148	0.0186434	0.0735213
Q8BFZ3	Actbl2	2.73243e+08	2.15347e+09	Non significant	207.435	7.69651	0.0410127	0.12593
Q8BFZ9	Erlin2 Spfh2	3.87677e+06	3.64707e+06	Non significant	0.87916	-0.185803	0.0548539	0.152364
Q8BG32	Psmd11	6.45857e+06	7.69497e+06	Non significant	1.11358	0.155212	0.0487852	0.141483
Q8BG39	Sv2b Kiaa0735	29099000	35308000	Non significant	1.12459	0.169404	0.132316	0.273437
Q8BG73	Sh3bgrl2	1.94643e+06	1.84943e+06	Non significant	0.784087	-0.350914	0.513841	0.677467
Q8BGB7	Enoph1 Masa	1.11916e+07	8.46067e+06	Non significant	0.716294	-0.481376	0.418139	0.589879
Q8BGD5	Cpt1c	1.45437e+06	2.13033e+06	Non significant	1.02501	0.0356376	0.818773	0.891322
Q8BGD9	Eif4b	1.24333e+07	1.41643e+07	Non significant	1.05877	0.0823894	0.300671	0.473117
Q8BGH2	Samm50	2798600	2.77683e+06	Non significant	0.926533	-0.110085	0.468824	0.635396
Q8BGN3	Enpp6	4.52603e+06	4636800	Non significant	0.955195	-0.0661322	0.57295	0.726668
Q8BGN8	Synpr	16106000	1.77823e+07	Non significant	1.02673	0.0380546	0.691766	0.809413
Q8BGQ7	Aars1 Aars	2.21273e+07	21056000	Non significant	0.887658	-0.171925	0.0762301	0.188448
Q8BGS2	Bola2	4.43713e+06	4855000	Non significant	1.02409	0.0343484	0.768512	0.8562
Q8BGT8	Phyhipl	10437900	1.33623e+07	Non significant	1.19492	0.256914	0.00817526	0.043503
Q8BGU5	Ccny Cfp1	3.45743e+06	3.65317e+06	Non significant	0.986739	-0.0192594	0.904196	0.946971
Q8BGX2	Timm29	682267	1623500	Non significant	1.3695	0.453645	0.440611	0.611171
Q8BH04	Pck2	3.89213e+06	3.92623e+06	Non significant	0.939606	-0.0898717	0.47132	0.638287
Q8BH44	Coro2b	1.02573e+07	1.10113e+07	Non significant	1.0015	0.00216617	0.957177	0.9755
Q8BH57	Wdr48 Kiaa1449 Uaf1	2531000	3.11777e+06	Non significant	1.14565	0.196163	0.140609	0.2835
Q8BH58	Tiprl	2.65613e+06	3.67563e+06	Non significant	1.26186	0.335557	0.354269	0.532356
Q8BH59	Slc25a12	1.64503e+07	14339000	Non significant	0.812298	-0.299918	0.00107106	0.013012
Q8BH66	Atl1 Spg3a	5.84887e+06	6286800	Non significant	0.999242	-0.00109342	0.990017	0.994912
Q8BH95	Echs1	1.59497e+07	2.04883e+07	Non significant	1.20232	0.265824	0.0157174	0.0658505
Q8BHC1	Rab39b	1.14147e+06	2.35373e+06	Non significant	1.55825	0.639928	0.489773	0.65616
Q8BHE3	Atcay	73644000	94390000	Non significant	1.19562	0.257757	0.0147371	0.0633694
Q8BHL3	Tbc1d10b	4.85083e+06	5.58203e+06	Non significant	1.07355	0.102386	0.345408	0.521564
Q8BHL5	Elmo2 Kiaa1834	4646600	4373100	Non significant	0.876773	-0.189725	0.200714	0.361641
Q8BHN3	Ganab G2an Kiaa0088	8.60853e+06	9.00717e+06	Non significant	0.970715	-0.0428797	0.613125	0.756176
Q8BHZ0	Cyria D12Ertd553e Fam49a	1.02892e+07	9.75843e+06	Non significant	0.888173	-0.171087	0.188189	0.346045
Q8BIQ5	Cstf2	0	0	Non significant	0.559636	-0.837439	0.190543	0.348938
Q8BIW1	Prune1 Prune	4.38167e+06	4489000	Non significant	0.9547	-0.0668804	0.617727	0.760593
Q8BIZ1	Anks1b	1.03817e+07	12680000	Non significant	1.14034	0.189469	0.0121652	0.0562013
Q8BJ42	Dlgap2 Dap2	2208100	2635000	Non significant	1.15891	0.212769	0.661429	0.790885
Q8BJI1	Slc6a17 Ntt4	8.35373e+06	9692500	Non significant	1.08283	0.114802	0.176966	0.331682
Q8BJU0	Sgta Sgt	5.61813e+06	6.55563e+06	Non significant	1.08855	0.122408	0.355186	0.533017
Q8BJW6	Eif2a D3Ertd194e	0	366900	Non significant	0.750651	-0.413785	0.259076	0.427839
Q8BJY1	Psmd5 Kiaa0072	3.88407e+06	4.67963e+06	Non significant	1.12116	0.164996	0.210506	0.3737
Q8BK08	Tmem11	5.00597e+06	3.95013e+06	Non significant	0.627101	-0.673231	0.371618	0.547751
Q8BK30	Ndufv3	3.02107e+07	32391000	Non significant	1.00011	0.000162452	0.998284	0.998284
Q8BK64	Ahsa1	11827000	9.99727e+06	Non significant	0.78846	-0.34289	0.00664513	0.0381967
Q8BKC5	Ipo5 Kpnb3 Ranbp5	8.77087e+06	8315000	Non significant	0.88671	-0.173466	0.170009	0.322974
Q8BKX1	Baiap2	1.39177e+07	16583000	Non significant	1.11145	0.152439	0.0295206	0.100164
Q8BKZ9	Pdhx	18059000	1.99247e+07	Non significant	1.02975	0.0422944	0.543156	0.702834
Q8BL65	Ablim2	5371000	6.55553e+06	Non significant	1.14036	0.189493	0.0615599	0.165841
Q8BL66	Eea1	2.86547e+06	3772400	Non significant	1.23127	0.30015	0.0121158	0.0561833
Q8BL97	Srsf7 Sfrs7	1.10307e+07	1.52137e+07	Non significant	1.28154	0.357878	0.0171504	0.0699495
Q8BLE7	Slc17a6 Dnpi Vglut2	5.25753e+06	1.12517e+06	Non significant	0.37775	-1.4045	0.0688983	0.177332
Q8BLF1	Nceh1 Aadacl1 Kiaa1363	1.30223e+07	11584000	Non significant	0.828363	-0.271665	0.0140341	0.0612896
Q8BLJ3	Plcxd3	7823800	7.97083e+06	Non significant	0.920176	-0.120018	0.773174	0.859253
Q8BLK3	Lsamp	3.19223e+07	3.83387e+07	Non significant	1.12083	0.164563	0.0263718	0.0924254
Q8BLQ9	Cadm2 Igsf4d Necl3	2.28713e+07	2.60973e+07	Non significant	1.06379	0.0892198	0.121336	0.256191
Q8BLR2	Cpne4	4.40697e+06	5351600	Non significant	1.13237	0.179348	0.0291452	0.0991914
Q8BMA6	Srp68	1523700	0	Non significant	0.773803	-0.369961	0.558583	0.715513
Q8BMF4	Dlat	3.83577e+07	3.88147e+07	Non significant	0.944225	-0.0827976	0.0851481	0.202659
Q8BMG7	Rab3gap2 Kiaa0839	2.08257e+06	2.59923e+06	Non significant	1.16758	0.223516	0.0400362	0.123648
Q8BMI3	Gga3 Kiaa0154	0	1.04543e+06	Non significant	1.21044	0.275537	0.555255	0.713124
Q8BML2	Oacyl	3.65333e+06	16411000	Non significant	7.11756	2.83138	0.0256826	0.0908646
Q8BML9	Qars1 Qars	2.08313e+06	1.54857e+06	Non significant	0.822304	-0.282257	0.403181	0.577116
Q8BMS4	Coq3	827567	0	Non significant	0.531209	-0.912649	0.0481198	0.140378
Q8BNU0	Armc6	4.18687e+06	3.43003e+06	Non significant	0.762713	-0.390787	0.0339236	0.108984
Q8BNW9	Kbtbd11 Kiaa0711	9.42023e+06	1.03104e+07	Non significant	1.02171	0.0309875	0.695257	0.811407
Q8BNY6	Ncs1 Freq	0	0	Non significant	1.50477	0.589544	0.135634	0.276586
Q8BP47	Nars1 Nars	6.60377e+06	9.37773e+06	Non significant	1.32869	0.410009	0.00501438	0.0318137
Q8BP67	Rpl24	1.19317e+06	1363500	Non significant	1.12952	0.175708	0.796398	0.875921
Q8BPN8	Dmxl2 Kiaa0856	17007000	18423000	Non significant	1.01089	0.0156285	0.761968	0.852438
Q8BQP9	Rgs7bp D13Bwg1146e R7bp	4876400	2968200	Non significant	0.516749	-0.952466	0.101597	0.229223
Q8BR63	Fam177a1	723200	1657700	Non significant	0.936969	-0.0939268	0.840581	0.905439
Q8BR92	Pakap Akap2 Palm2 Palm2akap2	4854900	5.42307e+06	Non significant	1.04042	0.0571649	0.485181	0.652706
Q8BRT1	Clasp2 Kiaa0627	6514500	8.35123e+06	Non significant	1.19496	0.256957	0.00129449	0.0141194
Q8BRV5	Kiaa1671	1.90743e+08	230220000	Non significant	1.09482	0.130691	0.486985	0.654386
Q8BSS9	Ppfia2	3478500	4.06147e+06	Non significant	1.08866	0.122558	0.196392	0.356734
Q8BTG7	Ndrg4 Kiaa1180 Ndr4	1.08995e+07	1.44793e+07	Non significant	1.24245	0.313186	0.00707098	0.0396144
Q8BTX9	Hsdl1	6729300	5.24647e+06	Non significant	0.732156	-0.449777	0.00552288	0.0340197
Q8BTY2	Slc4a7 Nbc3	0	0	Non significant	0.810936	-0.30234	0.543639	0.703052
Q8BTZ7	Gmppb	2.92857e+06	2.90267e+06	Non significant	0.9278	-0.108115	0.278105	0.450937
Q8BU30	Iars1 Iars	0	570367	Non significant	1.39912	0.484515	0.234401	0.403182
Q8BUK6	Hook3	2.10267e+06	2.96847e+06	Non significant	0.972454	-0.0402985	0.921498	0.957542
Q8BUV3	Gphn	7.54503e+06	7.23577e+06	Non significant	0.894756	-0.160434	0.138125	0.280006
Q8BVE3	Atp6v1h	57160000	5.82907e+07	Non significant	0.951343	-0.0719629	0.190739	0.349011
Q8BVI4	Qdpr Dhpr	2.12497e+07	28305000	Non significant	1.24331	0.314185	0.00082351	0.0110718
Q8BVQ5	Ppme1 Pme1	9.76417e+06	10329200	Non significant	0.985511	-0.0210566	0.708004	0.818563
Q8BW75	Maob	4.89703e+06	4.57393e+06	Non significant	0.87007	-0.200796	0.075651	0.187742
Q8BW96	Camk1d	8.36527e+06	8.34907e+06	Non significant	0.931644	-0.102149	0.258598	0.427467
Q8BWF0	Aldh5a1	3.23397e+07	3.64783e+07	Non significant	1.05459	0.0766774	0.339541	0.51542
Q8BWG8	Arrb1	5.49583e+06	4.87867e+06	Non significant	0.831016	-0.267051	0.0924904	0.214532
Q8BWM0	Ptges2 Gbf1 Pges2	2.43363e+06	2406300	Non significant	0.921717	-0.117604	0.75308	0.845324
Q8BWT1	Acaa2	1.12367e+07	9306500	Non significant	0.773503	-0.370521	0.00246859	0.0200719
Q8BX70	Vps13c Kiaa3021	2.72263e+06	3028400	Non significant	1.03791	0.0536837	0.534819	0.695819
Q8BXR1	Slc7a14 Kiaa1613	5.26593e+06	6.16193e+06	Non significant	1.09185	0.12678	0.0942887	0.217574
Q8BYA0	Tbcd	831533	392567	Non significant	0.866189	-0.207246	0.519929	0.681455
Q8BYI9	Tnr	5.71377e+07	6.17997e+07	Non significant	1.00905	0.0130042	0.779382	0.864433
Q8BYM5	Nlgn3	7.39987e+06	6072300	Non significant	0.763439	-0.389415	0.00783367	0.0422025
Q8BZ98	Dnm3 Kiaa0820	1.02425e+07	1.08677e+07	Non significant	0.98824	-0.0170669	0.805939	0.882075
Q8BZA9	Tigar	1302400	1.38597e+06	Non significant	0.801294	-0.319597	0.393409	0.568992
Q8C052	Map1s Bpy2ip1 Map8 Mtap1s	2810100	2.94993e+06	Non significant	0.970407	-0.0433374	0.78616	0.868934
Q8C078	Camkk2 Kiaa0787	0	1144200	Non significant	0.646212	-0.629921	0.248367	0.419364
Q8C079	Strip1 Fam40a Kiaa1761	2090200	2057400	Non significant	0.917484	-0.124246	0.831439	0.899684
Q8C0E2	Vps26b	27055000	29119000	Non significant	1.0035	0.00503981	0.942175	0.9686
Q8C0M9	Asrgl1	2.86563e+07	3.62657e+07	Non significant	1.18043	0.239315	0.00119089	0.0133811
Q8C0T5	Sipa1l1 Kiaa0440	5.09567e+06	5.42643e+06	Non significant	0.993475	-0.00944469	0.956932	0.9755
Q8C166	Cpne1	3.92643e+06	4124800	Non significant	0.990309	-0.0140491	0.926304	0.960062
Q8C167	Prepl Kiaa0436	6.95047e+06	6402000	Non significant	0.860391	-0.216936	0.0514768	0.147002
Q8C1A5	Thop1	4.87427e+06	5.98253e+06	Non significant	1.14728	0.198212	0.045986	0.136372
Q8C1B7	Septin11 D5Ertd606e Sept11	3.23147e+07	45634000	Non significant	1.31782	0.398158	8.63645e-05	0.0033295
Q8C2Q3	Rbm14	4.17397e+06	5455300	Non significant	1.21731	0.283699	0.0279053	0.0962906
Q8C3Q5	Shisa7	4.28363e+06	4.79143e+06	Non significant	1.04314	0.0609311	0.399288	0.574893
Q8C419	Gpr158 Kiaa1136	5.47987e+06	5.15813e+06	Non significant	0.878703	-0.186552	0.0297409	0.100236
Q8C437	Pex5l Pex2 Pex5r Pxr2	5.63233e+06	4.92923e+06	Non significant	0.814422	-0.296152	0.0329083	0.107108
Q8C460	Eri3 Pint1 Prnpip Prnpip1	4.22633e+06	3.29563e+06	Non significant	0.860537	-0.216692	0.585969	0.735257
Q8C5H8	Nadk2 Mnadk Nadkd1	3.86463e+06	4.54303e+06	Non significant	1.09766	0.13443	0.481847	0.648651
Q8C5W0	Clmn	912733	468133	Non significant	0.792648	-0.335247	0.435701	0.605863
Q8C729	Hycc2 D1Ertd53e Fam126b	4.04603e+06	4.60753e+06	Non significant	1.0627	0.0877384	0.399016	0.574871
Q8C754	Vps52	6829700	6.73743e+06	Non significant	0.919739	-0.120704	0.789533	0.8713
Q8C7M3	Trim9 Kiaa0282	2.49367e+06	3.16883e+06	Non significant	1.18749	0.247911	0.616713	0.759763
Q8C854	Myef2 Kiaa1341 Mef2	4187700	5.11143e+06	Non significant	1.12943	0.175599	0.105409	0.234756
Q8C878	Uba3 Ube1c	4.26403e+06	3781600	Non significant	0.826675	-0.274609	0.0268076	0.0935128
Q8C8R3	Ank2 AnkB	3.03547e+07	3.24567e+07	Non significant	0.997434	-0.00370706	0.935329	0.965557
Q8CAA7	Pgm2l1	1.23493e+07	1.45443e+07	Non significant	1.09874	0.135851	0.0472839	0.138948
Q8CAQ8	Immt Mic60	1.57153e+07	1.97023e+07	Non significant	1.17255	0.229647	0.00228057	0.0189567
Q8CAY6	Acat2	8.51543e+06	8410800	Non significant	0.921686	-0.117653	0.20637	0.369451
Q8CBE3	Wdr37 Kiaa0982	5.80947e+06	5330100	Non significant	0.853466	-0.228595	0.0482156	0.140378
Q8CBW3	Abi1 Ssh3bp1	1.27047e+07	1.46977e+07	Non significant	1.07717	0.107247	0.223078	0.388476
Q8CBY8	Dctn4	3.43997e+06	4534500	Non significant	1.22761	0.29585	0.0182318	0.0726672
Q8CC35	Synpo Kiaa1029	1.09307e+07	12408000	Non significant	1.05789	0.0811905	0.159987	0.309319
Q8CCB4	Vps53	2.79333e+06	3.08367e+06	Non significant	1.05338	0.0750204	0.724419	0.829391
Q8CCK0	Macroh2a2 H2afy2 H2afy3	3.29637e+06	4.55123e+06	Non significant	1.28434	0.361022	0.555675	0.713255
Q8CCN5	Bcas3	2.96337e+06	4.24813e+06	Non significant	1.33977	0.421986	0.357968	0.536015
Q8CDG3	Vcpip1 Vcip135	0	2.34633e+06	Non significant	2.39203	1.25824	0.0262929	0.0924254
Q8CDN6	Txnl1 Trp32 Txnl	14369000	1.65747e+07	Non significant	1.07393	0.102896	0.352431	0.529949
Q8CE50	Snx30	594333	1.35147e+06	Non significant	1.36643	0.450414	0.211256	0.374302
Q8CFI0	Nedd4l Kiaa0439 Nedd4b	2.32977e+06	2474100	Non significant	0.985878	-0.0205183	0.905584	0.94761
Q8CFV4	Nrn1 Cpg15	1.21433e+07	1.50847e+07	Non significant	1.16196	0.216559	0.043484	0.130862
Q8CFX3	Pcdh1	1.57597e+07	1.79893e+07	Non significant	1.06406	0.089582	0.274957	0.44713
Q8CG72	Adprs Adprhl2 Arh3	539600	2.72237e+06	Non significant	1.54563	0.628197	0.130134	0.269426
Q8CG76	Akr7a2 Afar Akr7a5	6.17293e+06	7337700	Non significant	1.11379	0.155476	0.133469	0.27455
Q8CGA0	Ppm1f	6154000	5.28553e+06	Non significant	0.801549	-0.319138	0.105968	0.235297
Q8CGC7	Eprs1 Eprs Qprs	6491600	6.51813e+06	Non significant	0.936533	-0.0945989	0.181382	0.336572
Q8CGF6	Wdr47 Kiaa0893	5.87023e+06	7.99927e+06	Non significant	1.27036	0.345239	0.000526756	0.00823655
Q8CGK3	Lonp1 Prss15	6107200	5.40333e+06	Non significant	0.825162	-0.27725	0.00472787	0.0308207
Q8CGP0	H2bc26 H2bc26-ps H2bu1 H2bu1-ps Hist3h2bb Hist3h2bb-ps	8298500	8081000	Non significant	0.617545	-0.695383	0.379711	0.554924
Q8CGY8	Ogt	6673900	7.68093e+06	Non significant	1.07325	0.10198	0.0916303	0.2132
Q8CH72	Trim32	1110800	517933	Non significant	1.06608	0.0923218	0.719239	0.826649
Q8CHC4	Synj1 Kiaa0910	3.38087e+07	40102000	Non significant	1.10543	0.144606	0.0163561	0.0676725
Q8CHG7	Rapgef2 Kiaa0313 Pdzgef1	6.70977e+06	6132600	Non significant	0.853858	-0.227932	0.0224103	0.0839873
Q8CHH9	Septin8 Kiaa0202 Sept8	3.52417e+07	3.80263e+07	Non significant	1.007	0.0100579	0.885142	0.934055
Q8CHP8	Pgp	8.57687e+06	8.55307e+06	Non significant	0.930993	-0.103158	0.189171	0.346994
Q8CHT0	Aldh4a1	4652400	4421800	Non significant	0.873796	-0.194632	0.153172	0.300199
Q8CHT1	Ngef	1.81903e+06	1.60513e+06	Non significant	0.808833	-0.306086	0.131433	0.271864
Q8CHU3	Epn2	5.96467e+06	6911400	Non significant	1.07706	0.107105	0.306058	0.478899
Q8CI32	Bag5	3.22163e+06	2.94187e+06	Non significant	0.854219	-0.227322	0.403671	0.577116
Q8CI94	Pygb	6.07953e+07	6.90037e+07	Non significant	1.05831	0.0817606	0.1058	0.235297
Q8CIB5	Fermt2 Plekhc1	2788300	2.38397e+06	Non significant	0.814053	-0.296805	0.184665	0.340404
Q8CIE6	Copa	3.82483e+06	3.00867e+06	Non significant	0.740711	-0.433017	0.0151306	0.0643249
Q8CIN4	Pak2	4.35963e+06	4343600	Non significant	0.923732	-0.114453	0.308844	0.481909
Q8CJG1	Ago1 Eif2c1	0	678767	Non significant	1.04256	0.0601279	0.889058	0.936821
Q8CJH3	Plxnb1 Kiaa0407	2350300	1.83943e+06	Non significant	0.671784	-0.57393	0.286625	0.457782
Q8JZK9	Hmgcs1	4.58827e+06	3.78927e+06	Non significant	0.769373	-0.378245	0.397455	0.573732
Q8JZN5	Acad9	5450700	5.48427e+06	Non significant	0.936454	-0.0947196	0.567452	0.721742
Q8JZP2	Syn3	3.40533e+06	4.43947e+06	Non significant	1.21388	0.279625	0.00662097	0.0381967
Q8JZQ9	Eif3b Eif3s9	5.43017e+06	4.69583e+06	Non significant	0.799399	-0.323012	0.0779081	0.191431
Q8JZS0	Lin7a Mals1 Veli1	9786400	12993000	Non significant	1.23964	0.309921	0.00142249	0.0145237
Q8JZW5	Sh2d5	1.34257e+06	2262700	Non significant	1.23813	0.308162	0.479402	0.646918
Q8K010	Oplah	836133	2.81237e+06	Non significant	1.37882	0.463438	0.21832	0.382873
Q8K019	Bclaf1 Btf Kiaa0164	0	1.41347e+06	Non significant	0.822335	-0.282203	0.734481	0.836411
Q8K021	Scamp1	2.51973e+07	32756000	Non significant	1.21121	0.276453	0.0025408	0.0204361
Q8K0G5	Eipr1 Tssc1	2.75733e+06	2.38627e+06	Non significant	0.842949	-0.246483	0.495197	0.658692
Q8K0S0	Phyhip	2.70923e+07	31449000	Non significant	1.08324	0.115349	0.0865206	0.205154
Q8K0T0	Rtn1 Nsp	2.32873e+07	3.15273e+07	Non significant	1.26118	0.33477	0.000185893	0.00467031
Q8K0U4	Hspa12a Kiaa0417	4.36537e+07	4.14773e+07	Non significant	0.886194	-0.174306	0.00123405	0.0135928
Q8K0Z7	Taco1 Ccdc44	2456400	0	Non significant	0.599032	-0.739295	0.228806	0.395677
Q8K183	Pdxk Pkh	7.96877e+06	8.12313e+06	Non significant	0.948442	-0.0763683	0.636861	0.773174
Q8K1J6	Trnt1	1.48217e+06	0	Non significant	1.01312	0.0187982	0.966453	0.981375
Q8K1M6	Dnm1l Drp1	23908000	2.29537e+07	Non significant	0.895608	-0.159061	0.00570208	0.0345525
Q8K1Z0	Coq9	2336900	1.58893e+06	Non significant	0.753301	-0.408701	0.501906	0.666266
Q8K212	Pacs1	8.59277e+06	10152100	Non significant	1.10185	0.139929	0.0351307	0.111577
Q8K221	Arfip2	2759300	3.67143e+06	Non significant	1.23826	0.308317	0.00138112	0.0145237
Q8K274	Fn3krp	7.34093e+06	8642600	Non significant	1.09923	0.13649	0.235827	0.404138
Q8K2B3	Sdha	30190000	31633000	Non significant	0.977244	-0.0332095	0.481063	0.647986
Q8K2C9	Hacd3 Ptplad1	5102700	3.11167e+06	Non significant	0.55579	-0.847387	0.0675702	0.175641
Q8K2K6	Agfg1 Hrb Rip	5.03707e+06	5.68763e+06	Non significant	1.05299	0.0744976	0.50359	0.667473
Q8K2T1	Nmral1	4.91933e+06	5048200	Non significant	0.921479	-0.117977	0.80784	0.88286
Q8K310	Matr3	22232000	23771000	Non significant	0.99683	-0.00458077	0.925613	0.959958
Q8K341	Atat1 Mec17	0	0	Non significant	1.51537	0.599673	0.0548373	0.152364
Q8K354	Cbr3	8.00817e+06	7.87357e+06	Non significant	0.917421	-0.124344	0.320905	0.4952
Q8K3H0	Appl1 Dip13a Kiaa1428	7.44777e+06	8.98853e+06	Non significant	1.12468	0.169519	0.0765668	0.18855
Q8K3J1	Ndufs8	1.14713e+07	13146000	Non significant	1.06626	0.0925546	0.254938	0.425241
Q8K400	Stxbp5 Kiaa4253 Llgl3	5878800	5668000	Non significant	0.898481	-0.15444	0.101695	0.229223
Q8K406	Lgi3	2.14883e+06	1.74963e+06	Non significant	0.762376	-0.391425	0.0909599	0.212303
Q8K4G5	Ablim1 Ablim Kiaa0059	5074700	6916400	Non significant	1.26771	0.342229	0.00775808	0.0421045
Q8K4I3	Arhgef6	0	909967	Non significant	1.00407	0.00586574	0.992055	0.995821
Q8K4Q0	Rptor Raptor	2136600	2.06153e+06	Non significant	1.10925	0.14958	0.859525	0.915459
Q8K4R4	Pitpnc1	1.25627e+06	1.97723e+06	Non significant	1.26465	0.338742	0.293459	0.466033
Q8K4Z3	Naxe Aibp Apoa1bp	7.01343e+06	8.71713e+06	Non significant	1.15968	0.213724	0.013296	0.0591049
Q8K4Z5	Sf3a1	717533	1.89967e+06	Non significant	1.46537	0.551265	0.217074	0.381887
Q8K596	Slc8a2 Ncx2	20084000	22908000	Non significant	1.06026	0.0844151	0.609369	0.755294
Q8QZS1	Hibch	5.34203e+06	4.73157e+06	Non significant	0.820371	-0.285651	0.061216	0.165713
Q8QZT1	Acat1	50933000	5.59677e+07	Non significant	1.02473	0.0352451	0.648421	0.78118
Q8QZT2	Ccsap	5.95057e+06	7.26023e+06	Non significant	1.13197	0.178841	0.174282	0.328857
Q8QZY1	Eif3l Eif3eip Eif3s6ip Paf67	3.02487e+06	2.91143e+06	Non significant	0.900061	-0.151905	0.371146	0.547751
Q8R001	Mapre2	1.19967e+07	1.28627e+07	Non significant	1.00122	0.00175201	0.984944	0.992862
Q8R050	Gspt1 Erf3a	5.53483e+06	4.89137e+06	Non significant	0.819288	-0.287558	0.100298	0.226931
Q8R071	Itpka	1.42137e+07	14821000	Non significant	0.97171	-0.0414023	0.512722	0.676769
Q8R081	Hnrnpl Hnrpl	2.01717e+07	2.47857e+07	Non significant	1.14665	0.19742	0.00434297	0.0288157
Q8R0A7	Kiaa0513	8.59567e+06	9.52333e+06	Non significant	1.03113	0.044222	0.520803	0.682199
Q8R0F8	Fahd1 MNCb-4134	9298400	7.74243e+06	Non significant	0.780785	-0.357003	0.020142	0.0780548
Q8R0H9	Gga1	1095600	630233	Non significant	0.763066	-0.390119	0.415361	0.586771
Q8R0P4	Aamdc	2978200	3.02163e+06	Non significant	0.954387	-0.0673534	0.591979	0.741014
Q8R0S2	Iqsec1 Kiaa0763	8.67813e+06	8.90953e+06	Non significant	0.958452	-0.0612214	0.499478	0.663596
Q8R0S4	Cacnb4 Cacnlb4	3.78197e+06	3.32423e+06	Non significant	0.815177	-0.294814	0.0618544	0.166434
Q8R0Y6	Aldh1l1 Fthfd	1.53497e+07	1.78417e+07	Non significant	1.08417	0.116597	0.0347372	0.11096
Q8R123	Flad1	554933	365833	Non significant	0.55132	-0.859038	0.0204086	0.078951
Q8R127	Sccpdh	5.05053e+06	4.14647e+06	Non significant	0.772391	-0.372598	0.0664039	0.17393
Q8R164	Bphl	8.78557e+06	7.75917e+06	Non significant	0.830363	-0.268186	0.0311847	0.102845
Q8R191	Syngr3	7.01727e+07	98918000	Non significant	1.3182	0.398571	0.00147881	0.0146158
Q8R1B4	Eif3c Eif3s8	3548600	4199400	Non significant	1.10909	0.149378	0.200294	0.361432
Q8R1I1	Uqcr10	4.96253e+07	53321000	Non significant	1.02466	0.035147	0.850143	0.909096
Q8R1N4	Nudcd3 Kiaa1068	2782500	7.23053e+06	Non significant	3.06807	1.61733	0.0630776	0.16871
Q8R1Q8	Dync1li1 Dncli1 Dnclic1	10295300	12424000	Non significant	1.1252	0.170187	0.0452124	0.134648
Q8R2R9	Ap3m2	6.81053e+06	7.65017e+06	Non significant	1.04571	0.0644851	0.424653	0.59606
Q8R2Y0	Abhd6	4.21093e+06	3530200	Non significant	0.781515	-0.355654	0.0525589	0.148603
Q8R326	Pspc1 Psp1	5936300	5585200	Non significant	0.878559	-0.186788	0.193094	0.352456
Q8R361	Rab11fip5 D6Ertd32e GAF1 Rip11	2.63127e+06	2.04063e+06	Non significant	0.788654	-0.342535	0.412721	0.584673
Q8R366	Igsf8 Ewi2 Kct4 Pgrl	24739000	3.08027e+07	Non significant	1.1622	0.216852	0.0183385	0.0729623
Q8R3B1	Plcd1 Plcd	1.51083e+06	0	Non significant	1.08328	0.115401	0.841438	0.905598
Q8R3P0	Aspa	4.19857e+06	5.78663e+06	Non significant	1.26954	0.344305	0.0218191	0.0826822
Q8R3Q2	Ppp6r2 Kiaa0685 Pp6r2 Saps2	2857800	870600	Non significant	0.414032	-1.27218	0.0226946	0.084575
Q8R3S6	Exoc1 Sec3 Sec3l1	3005800	3.58717e+06	Non significant	1.11326	0.154796	0.203001	0.364586
Q8R3T5	Stxbp6	4.03883e+06	1.54147e+06	Non significant	0.259312	-1.94724	0.0235449	0.0863639
Q8R3V5	Sh3glb2 Kiaa1848	1.22223e+07	1.11117e+07	Non significant	0.846741	-0.240007	0.0062749	0.0366336
Q8R3Z5	Cacnb1 Cacnlb1	5109800	6.38233e+06	Non significant	1.17108	0.227843	0.0296591	0.100236
Q8R464	Cadm4 Igsf4c Necl4 Tsll2	10469000	1.07603e+07	Non significant	0.960459	-0.0582043	0.464298	0.63149
Q8R4N0	Clybl Clb	7.21053e+06	6.66547e+06	Non significant	0.864588	-0.209915	0.0970817	0.22179
Q8R570	Snap47	9.47483e+06	8290100	Non significant	0.815782	-0.293744	0.0208354	0.0795152
Q8R574	Prpsap2	1.01393e+07	9.96453e+06	Non significant	0.916154	-0.126338	0.0299426	0.100679
Q8R5H6	Wasf1 Wave1	18231000	1.83187e+07	Non significant	0.936788	-0.094205	0.132882	0.274099
Q8R5J9	Arl6ip5 Aip5 Jwa Pra2 Praf3	918600	2.42877e+06	Non significant	1.34539	0.428028	0.579884	0.73049
Q8R5M8	Cadm1 Igsf4 Necl2 Ra175 Syncam SynCam1 Tslc1	1.98647e+07	16730000	Non significant	0.78061	-0.357326	0.0630114	0.16871
Q8VBV7	Cops8 Csn8	7.40713e+06	8.87113e+06	Non significant	1.1173	0.160012	0.164609	0.315395
Q8VBW6	Nae1 Appbp1	5.95113e+06	5.39387e+06	Non significant	0.844982	-0.243007	0.204618	0.367195
Q8VBY2	Camkk1 Camkk	3716200	4.15663e+06	Non significant	1.04066	0.0575027	0.668101	0.79546
Q8VCD6	Reep2	2593100	2.57593e+06	Non significant	0.835828	-0.258721	0.705929	0.817853
Q8VCT3	Rnpep	6.88987e+06	8.50077e+06	Non significant	1.15114	0.203061	0.0614266	0.165841
Q8VCW8	Acsf2	4892400	4.43007e+06	Non significant	0.845399	-0.242295	0.0410568	0.12593
Q8VD04	Gripap1 DXImx47e Kiaa1167	6.41913e+06	7.53887e+06	Non significant	1.08893	0.122905	0.280785	0.453638
Q8VD33	Sgtb	4715800	4825900	Non significant	0.956601	-0.0640105	0.664056	0.792426
Q8VD37	Sgip1	9.54693e+06	1.05176e+07	Non significant	1.02574	0.0366659	0.63835	0.774471
Q8VDC1	Fyco1	7910000	5471000	Non significant	0.478393	-1.06373	0.262634	0.432006
Q8VDD5	Myh9	7.98477e+06	7209400	Non significant	0.841212	-0.249459	0.00785163	0.0422025
Q8VDJ3	Hdlbp	2.96103e+06	3.05917e+06	Non significant	0.965538	-0.0505948	0.68693	0.806286
Q8VDK1	Nit1	3381300	1.35857e+06	Non significant	0.524402	-0.931254	0.0186929	0.0735867
Q8VDM4	Psmd2	9764800	9943600	Non significant	0.945499	-0.0808517	0.411002	0.583492
Q8VDN2	Atp1a1	7.92817e+07	8.68133e+07	Non significant	1.02197	0.0313467	0.452844	0.62273
Q8VDP4	Ccar2	3.03813e+06	3.73733e+06	Non significant	1.14288	0.192675	0.0583571	0.15913
Q8VDQ1	Ptgr2 Zadh1	0	931500	Non significant	1.36016	0.443775	0.348372	0.525613
Q8VDQ8	Sirt2 Sir2l2	28223000	3.19717e+07	Non significant	1.0576	0.080791	0.209931	0.373433
Q8VE33	Gdap1l1 Gdap1l	1.13473e+07	9.73257e+06	Non significant	0.799724	-0.322425	0.000209946	0.00510259
Q8VE37	Rcc1 Chc1	0	790733	Non significant	1.21535	0.281373	0.534152	0.695611
Q8VE47	Uba5	4711000	4.69143e+06	Non significant	0.927422	-0.108702	0.547253	0.705685
Q8VE70	Pdcd10 Tfar15	3176800	3.40027e+06	Non significant	0.996837	-0.00456985	0.966452	0.981375
Q8VE88	Fam114a2	2.65143e+06	1.90883e+06	Non significant	0.663057	-0.592795	0.146368	0.290624
Q8VE97	Srsf4 Sfrs4 MNCb-2616	7.16673e+06	8.85183e+06	Non significant	1.15293	0.205304	0.055438	0.15376
Q8VED9	Lgalsl Grpa Lgalsla	9.94887e+06	14242000	Non significant	1.33559	0.417479	0.000666171	0.00967192
Q8VEH3	Arl8a Arl10b Gie2	7.34407e+06	8.18603e+06	Non significant	1.04962	0.0698739	0.937608	0.966571
Q8VEH5	Epm2aip1 Kiaa0766	6.06143e+06	5.00107e+06	Non significant	0.775312	-0.367151	0.0307202	0.102303
Q8VEJ9	Vps4a	2.13843e+06	3872100	Non significant	1.74572	0.803823	0.317349	0.49205
Q8VEK0	Tmem30a Cdc50a D9Wsu20e	5.11567e+06	4468600	Non significant	0.830487	-0.267971	0.3017	0.47407
Q8VEK3	Hnrnpu Hnrpu	2.45603e+07	25853000	Non significant	0.982271	-0.0258074	0.636826	0.773174
Q8VEM8	Slc25a3	4.10783e+07	5.09327e+07	Non significant	1.15696	0.210335	0.00389425	0.0266285
Q8VH51	Rbm39 Caper Rnpc2	2.62953e+06	2087000	Non significant	0.758998	-0.397831	0.160054	0.309319
Q8VHH5	Agap3 Centg3	8662100	1.03272e+07	Non significant	1.11328	0.154813	0.0525423	0.148603
Q8VHI6	Wasf3 Wave3	4112200	4.41757e+06	Non significant	1.00096	0.00138885	0.989851	0.994912
Q8VHK5	Mlc1	1.22057e+06	2.42487e+06	Non significant	1.56604	0.647125	0.151452	0.29732
Q8VHL1	Setd7 Kiaa1717 Set7 Set9	5087300	3505600	Non significant	0.646086	-0.630201	0.0951064	0.219073
Q8VHM5	Hnrnpr Hnrpr	8.78793e+06	9.15817e+06	Non significant	0.966666	-0.0489099	0.626331	0.767812
Q8VHW2	Cacng8	11919000	13836000	Non significant	1.08456	0.117113	0.157728	0.30605
Q8VI75	Ipo4 Imp4a Ranbp4	0	0	Non significant	1.15886	0.212705	0.758273	0.8503
Q8VIJ6	Sfpq Psf	2.42053e+07	2.58557e+07	Non significant	0.996783	-0.00464859	0.930362	0.962517
Q91V09	Wdr13	5918700	5016900	Non significant	0.79227	-0.335936	0.0148871	0.0638916
Q91V12	Acot7 Bach	4.24933e+07	46120000	Non significant	1.01199	0.0171966	0.741124	0.838196
Q91V14	Slc12a5 Kcc2 Kiaa1176	3.17963e+07	3.99383e+07	Non significant	1.17219	0.229212	0.00265642	0.020727
Q91V36	Nrbp2	2.12077e+06	1.63963e+06	Non significant	0.725113	-0.463722	0.00225086	0.0188116
Q91V41	Rab14	3.22123e+07	38006000	Non significant	1.10004	0.13756	0.0424335	0.128045
Q91V61	Sfxn3	1.52617e+07	1.91447e+07	Non significant	1.17029	0.226869	0.0122953	0.05664
Q91V76		789367	499233	Non significant	0.962286	-0.0554622	0.893573	0.940692
Q91V92	Acly	1.26393e+07	1.47223e+07	Non significant	1.08721	0.120624	0.0527597	0.148765
Q91VA7	Idh3b	3.51527e+07	3.52057e+07	Non significant	0.933941	-0.0985962	0.0713817	0.181091
Q91VD9	Ndufs1	2.63417e+07	27606000	Non significant	0.977963	-0.0321482	0.468874	0.635396
Q91VE0	Slc27a4 Acsvl4 Fatp4	0	0	Non significant	0.88498	-0.176283	0.675034	0.799999
Q91VF2	Hnmt Hmt	2.11833e+06	2199400	Non significant	0.915441	-0.127461	0.841607	0.905598
Q91VI7	Rnh1 Rnh	6435500	6.30363e+06	Non significant	0.914112	-0.129557	0.0978515	0.222806
Q91VK4	Itm2c	2.74613e+06	1.68387e+06	Non significant	0.676711	-0.563387	0.408114	0.580903
Q91VM5	Rbmxl1 Rbmxrt	1.02857e+07	1.18103e+07	Non significant	1.07226	0.100658	0.327785	0.503299
Q91VM9	Ppa2	6512000	7.80017e+06	Non significant	1.11689	0.159483	0.142774	0.286687
Q91VN4	Chchd6 Mic25	4.85493e+06	6933500	Non significant	1.33201	0.413607	0.0884599	0.208207
Q91VR2	Atp5f1c Atp5c1	110200000	101140000	Non significant	0.856654	-0.223216	0.00097892	0.0122309
Q91VR5	Ddx1	7.38033e+06	8277300	Non significant	1.04507	0.0635966	0.535811	0.695819
Q91VR7	Map1lc3a	25870000	3.02997e+07	Non significant	1.09622	0.132539	0.252999	0.42413
Q91VR8	Brk1	8.65603e+06	8.17067e+06	Non significant	0.879198	-0.18574	0.068915	0.177332
Q91VT4	Cbr4	2106000	1.98033e+06	Non significant	0.871088	-0.199109	0.746699	0.841833
Q91VW3	Sh3bgrl3	61992000	57467000	Non significant	0.868294	-0.203745	0.110026	0.241194
Q91VZ6	Smap1	7.15643e+06	9.80357e+06	Non significant	1.27766	0.353505	0.000182285	0.00467031
Q91W50	Csde1 D3Jfr1	5084400	4.94077e+06	Non significant	0.904002	-0.145602	0.104814	0.234314
Q91W90	Txndc5 Tlp46	3.76537e+06	3.92837e+06	Non significant	0.969207	-0.0451239	0.650639	0.782166
Q91WC3	Acsl6 Facl6	6.53743e+06	5.88873e+06	Non significant	0.840926	-0.249949	0.0123615	0.05664
Q91WD5	Ndufs2	25457000	24758000	Non significant	0.906023	-0.14238	0.05363	0.1504
Q91WG7	Dgkg Dagk3	5.90457e+06	6.39447e+06	Non significant	1.00886	0.0127194	0.866909	0.920422
Q91WJ8	Fubp1 D3Ertd330e	3.48337e+06	4.45843e+06	Non significant	1.18525	0.245186	0.036071	0.113598
Q91WK2	Eif3h Eif3s3	4622000	3750900	Non significant	0.755797	-0.403929	0.0183752	0.0729784
Q91WK5	Gcsh	2008200	3098500	Non significant	1.4346	0.52065	0.339133	0.515372
Q91WQ3	Yars1 Yars	8.10363e+06	9.07407e+06	Non significant	1.0402	0.0568549	0.524088	0.684898
Q91WS0	Cisd1 D10Ertd214e Zcd1	15255000	1.76143e+07	Non significant	1.06415	0.0897002	0.462247	0.630234
Q91X97	Ncald D15Ertd412e	2.73307e+07	2.80123e+07	Non significant	0.956861	-0.0636189	0.447515	0.618445
Q91XL9	Osbpl1a Orp1 Orp1a Orp1l	4.70403e+06	4.06623e+06	Non significant	0.805929	-0.311276	0.0186196	0.0735213
Q91XM9	Dlg2 Dlgh2	1.06093e+07	1.22063e+07	Non significant	1.07047	0.098248	0.328117	0.503299
Q91XU3	Pip4k2c Pip5k2c	7.55003e+06	7.42033e+06	Non significant	0.91803	-0.123387	0.228392	0.395267
Q91XV3	Basp1 Nap22	3.60887e+08	5.33497e+08	Non significant	1.37885	0.463467	0.000109892	0.00383934
Q91YD9	Wasl	3.90893e+06	2.74307e+06	Non significant	0.636134	-0.652598	0.232539	0.401202
Q91YI0	Asl	776867	785033	Non significant	1.08035	0.111495	0.846189	0.907036
Q91YJ2	Snx4	2.16377e+06	2.88377e+06	Non significant	1.2431	0.313943	0.0548135	0.152364
Q91YP0	L2hgdh	1951900	2.17407e+06	Non significant	1.03085	0.0438368	0.822451	0.894021
Q91YQ5	Rpn1	12430000	14212000	Non significant	1.06849	0.0955703	0.596373	0.744433
Q91YR1	Twf1 Ptk9	7.94497e+06	8503400	Non significant	1.00051	0.000731974	0.994584	0.996366
Q91YS8	Camk1	0	0	Non significant	0.782568	-0.353711	0.413141	0.584673
Q91YT0	Ndufv1	2.71567e+07	2.70593e+07	Non significant	0.929614	-0.105296	0.117177	0.250485
Q91Z31	Ptbp2 Brptb Nptb	6.25057e+06	6.36513e+06	Non significant	0.933947	-0.0985876	0.438597	0.609511
Q91Z53	Grhpr Glxr	9.55477e+06	12521000	Non significant	1.2255	0.293375	0.0205892	0.079102
Q91Z61	Diras1 Gbts1	3.09457e+06	2.00353e+06	Non significant	0.765022	-0.386426	0.338713	0.515364
Q91Z67	Srgap2 Fbp27 Fnbp2	2.69627e+06	2660400	Non significant	0.920692	-0.11921	0.729959	0.8336
Q91ZA3	Pcca	7252700	6052000	Non significant	0.775461	-0.366875	0.00202744	0.0177848
Q91ZM2	Sh2b1 Sh2bpsm1	622633	1.70613e+06	Non significant	0.894754	-0.160437	0.798754	0.876076
Q91ZP9	Necab2 Efcbp2	8.29083e+06	9508100	Non significant	1.06967	0.0971638	0.262952	0.432006
Q91ZR1	Rab4b Rab4	7974000	9.43783e+06	Non significant	1.10202	0.140144	0.391691	0.566874
Q91ZX7	Lrp1 A2mr	4.40467e+06	4803800	Non significant	1.01739	0.0248736	0.6642	0.792426
Q91ZZ3	Sncb	188430000	216770000	Non significant	1.07361	0.102473	0.134314	0.275276
Q920E5	Fdps	5.02857e+06	4750700	Non significant	0.875286	-0.192174	0.0798293	0.194231
Q920I9	Wdr7 Kiaa0541 Trag	23612000	2.47643e+07	Non significant	0.978251	-0.0317232	0.592215	0.741014
Q920N7	Syt12	5.59133e+06	1794700	Non significant	0.420584	-1.24953	0.0338286	0.108835
Q920P5	Ak5	8757700	7.20443e+06	Non significant	0.767281	-0.382173	0.00193798	0.0173333
Q921F2	Tardbp Tdp43	1.25553e+07	1.22153e+07	Non significant	0.905506	-0.143203	0.134067	0.275276
Q921F4	Hnrnpll Hnrpll	5301400	5.01447e+06	Non significant	0.883327	-0.178981	0.135148	0.276225
Q921G7	Etfdh	7.22783e+06	8.24833e+06	Non significant	1.06352	0.0888518	0.111497	0.242046
Q921H8	Acaa1a Acaa1	6439100	7.23033e+06	Non significant	1.0477	0.0672202	0.343996	0.520416
Q921I1	Tf Trf	9.04063e+06	9469800	Non significant	0.977126	-0.0333838	0.633276	0.772507
Q921J2	Rheb	6160800	7.59233e+06	Non significant	1.15218	0.20437	0.198207	0.359441
Q921M3	Sf3b3 Kiaa0017	3.37103e+06	3.62337e+06	Non significant	0.992868	-0.0103263	0.949663	0.972274
Q921M7	Cyrib Cyri Fam49b	20385000	2.60057e+07	Non significant	1.19027	0.251283	0.000169847	0.00462964
Q921Q7	Rin1	1252400	575800	Non significant	0.710533	-0.493027	0.312221	0.48616
Q921W0	Chmp1a Chmp1 Pcoln3	1567600	2076000	Non significant	1.23637	0.306108	0.0467649	0.137769
Q922B1	Macrod1 Lrp16	6678400	6.55257e+06	Non significant	0.910976	-0.134516	0.218195	0.382873
Q922B2	Dars1 Dars	1.02807e+07	1.10913e+07	Non significant	1.00626	0.00900756	0.872017	0.92324
Q922D8	Mthfd1	4943300	5041100	Non significant	0.95655	-0.0640874	0.514084	0.677467
Q922F4	Tubb6	59194000	6.79833e+07	Non significant	2.61075	1.38447	0.459363	0.627872
Q922H2	Pdk3	4.82817e+06	3611600	Non significant	0.687908	-0.539712	0.0481254	0.140378
Q922J3	Clip1 Kiaa4046 Rsn	3037800	3528400	Non significant	1.0843	0.116761	0.37596	0.550882
Q922J6	Tspan2	22103000	3.21037e+07	Non significant	1.34876	0.431635	0.65398	0.784916
Q922Q1	Mtarc2 Marc2 Mg87 Mosc2	2.94173e+06	3403900	Non significant	1.08129	0.112755	0.282764	0.454537
Q922Q4	Pycr2	2.77693e+06	897700	Non significant	0.704144	-0.506057	0.121745	0.256813
Q922Q8	Lrrc59	3854100	4.28133e+06	Non significant	1.03788	0.0536435	0.764037	0.852914
Q922Q9	Chid1	2.08777e+06	1256200	Non significant	0.737835	-0.438629	0.0284751	0.0975045
Q922R1	Phaf1	1.63707e+06	0	Non significant	0.655463	-0.609413	0.0660236	0.173477
Q922R8	Pdia6 Txndc7	9.93317e+06	8.10043e+06	Non significant	0.756962	-0.401706	0.000835791	0.0110718
Q922S4	Pde2a	1.44007e+07	13612000	Non significant	0.881915	-0.181288	0.0069033	0.039377
Q923T9	Camk2g	11030600	11790000	Non significant	1.00049	0.000713722	0.994038	0.996266
Q924M7	Mpi Mpi1 Pmi	5.09937e+06	4.53853e+06	Non significant	0.826261	-0.275331	0.0955424	0.219787
Q925E7	Ppp2r2d D7Ertd753e Kiaa1541	1.53277e+06	0	Non significant	0.519851	-0.943829	0.0606139	0.164282
Q925N0	Sfxn5	5990100	4208200	Non significant	0.665707	-0.587042	0.0145148	0.0627759
Q93092	Taldo1 Tal Taldo	1.60843e+07	19232000	Non significant	1.11274	0.154117	0.0332795	0.107561
Q99020	Hnrnpab Cbf-a Cgbfa Hnrpab	1.10983e+07	8.44817e+06	Non significant	0.709854	-0.494405	0.000349675	0.00686201
Q99104	Myo5a Dilute	1.50953e+07	1.73927e+07	Non significant	1.07517	0.104558	0.0472897	0.138948
Q99J08	Sec14l2	6638600	8404600	Non significant	1.17857	0.237038	0.0069964	0.0394709
Q99J09	Wdr77 Mep50	1.33717e+06	0	Non significant	1.17679	0.234862	0.789152	0.8713
Q99J45	Nrbp1 Madm Nrbp	1.68253e+06	2.26237e+06	Non significant	1.08529	0.118076	0.685088	0.80548
Q99J77	Nans Sas	3.15353e+06	3.07277e+06	Non significant	0.910669	-0.135002	0.697075	0.812648
Q99J99	Mpst	3.94313e+06	3.15183e+06	Non significant	0.822012	-0.282768	0.55937	0.715943
Q99JB2	Stoml2 Slp2	2.43763e+06	1.88357e+06	Non significant	0.72067	-0.47259	0.00211586	0.0180575
Q99JF8	Psip1 Ledgf	8.85157e+06	1.05369e+07	Non significant	1.11051	0.151225	0.136691	0.277604
Q99JG2	Gpr37l1 Etbrlp2	7.56423e+06	5.16193e+06	Non significant	0.672715	-0.571933	0.104896	0.234314
Q99JI4	Psmd6	4677700	6.12807e+06	Non significant	1.22005	0.286945	0.0101553	0.0494713
Q99JI6	Rap1b	4427300	5426700	Non significant	1.0571	0.0801112	0.92157	0.957542
Q99JP6	Homer3	2.49203e+06	2.96837e+06	Non significant	1.09092	0.125543	0.508735	0.672697
Q99JP7	Ggt7 Ggtl3	1.66227e+08	2.01813e+08	Non significant	1.12739	0.172993	0.402604	0.577116
Q99JR1	Sfxn1	4151500	6.07003e+06	Non significant	1.35684	0.440251	0.00481946	0.0312357
Q99JX3	Gorasp2	3711000	2909200	Non significant	0.732273	-0.449547	0.200903	0.36169
Q99JX4	Eif3m Pcid1	1111300	3.64193e+06	Non significant	2.02713	1.01944	0.0651699	0.172043
Q99JY0	Hadhb	9.39833e+06	8.45577e+06	Non significant	0.841147	-0.24957	0.0195182	0.0758216
Q99JY8	Plpp3 Lpp3 Ppap2b	2.70507e+06	3.40117e+06	Non significant	1.11578	0.15805	0.587147	0.735908
Q99JY9	Actr3 Arp3	75717000	80282000	Non significant	0.989254	-0.0155877	0.760617	0.851648
Q99K48	Nono	1.92427e+07	2.22583e+07	Non significant	1.07646	0.106294	0.307925	0.481146
Q99K51	Pls3	4.53857e+06	4.97717e+06	Non significant	1.0233	0.0332294	0.780977	0.865344
Q99K85	Psat1 Psa Psat	15521000	1.74677e+07	Non significant	1.04792	0.0675232	0.304802	0.477937
Q99KB8	Hagh Glo2	1.34987e+07	1.74053e+07	Non significant	1.20031	0.263409	0.0142769	0.0619297
Q99KC8	Vwa5a Loh11cr2a	1.38257e+06	2598000	Non significant	1.37265	0.456966	0.256567	0.427165
Q99KH8	Stk24 Mst3 Stk3	6.68827e+06	6.66833e+06	Non significant	0.930232	-0.104337	0.109257	0.23998
Q99KI0	Aco2	146190000	167730000	Non significant	1.07041	0.098162	0.107009	0.236903
Q99KJ8	Dctn2	15652000	1.68547e+07	Non significant	1.00533	0.00766877	0.900976	0.944926
Q99KK2	Cmas	4.78513e+06	5537400	Non significant	1.07619	0.105935	0.323985	0.498919
Q99KK7	Dpp3	4.06927e+06	3.97483e+06	Non significant	0.91197	-0.132942	0.281054	0.453745
Q99KN9	Clint1 Enth Epn4 Epnr Kiaa0171	796067	1.16383e+06	Non significant	0.851941	-0.231174	0.701132	0.814829
Q99KP3	Cryl1 Cry	4.44523e+06	4.54363e+06	Non significant	0.95283	-0.0697094	0.591735	0.741014
Q99KP6	Prpf19 Prp19 Snev	4258500	4.18493e+06	Non significant	0.904831	-0.14428	0.799674	0.876076
Q99KQ4	Nampt Pbef1	6.19067e+06	6294100	Non significant	0.948519	-0.0762513	0.583988	0.734006
Q99KR7	Ppif	0	0	Non significant	0.559295	-0.83832	0.0423889	0.128045
Q99KV1	Dnajb11	2.73047e+06	1.64637e+06	Non significant	0.582533	-0.779589	0.196395	0.356734
Q99KX1	Mlf2	7.86627e+06	7.31717e+06	Non significant	0.870367	-0.200304	0.143162	0.286687
Q99KY4	Gak	3486700	1.54537e+06	Non significant	0.540814	-0.886794	0.169145	0.322153
Q99L04	Dhrs1 D14ertd484e	2.00717e+06	3.65337e+06	Non significant	1.77317	0.82633	0.0882043	0.207824
Q99L13	Hibadh	4.31407e+06	4.86297e+06	Non significant	1.05243	0.0737237	0.383496	0.559359
Q99L43	Cds2	3.21963e+06	3.94843e+06	Non significant	1.17146	0.228302	0.303286	0.475893
Q99L45	Eif2s2	2.85653e+06	2.67797e+06	Non significant	0.873145	-0.195708	0.602114	0.749742
Q99L47	St13 Fam10a1 Hip	1.89127e+07	25332000	Non significant	1.24056	0.31099	0.0204606	0.0790155
Q99LB2	Dhrs4 D14Ucla2	2.40107e+06	3.31253e+06	Non significant	1.22632	0.294333	0.516964	0.679161
Q99LB6	Mat2b	4190500	4.02703e+06	Non significant	0.896347	-0.157871	0.0823258	0.198363
Q99LC3	Ndufa10	3.72437e+07	3.00707e+07	Non significant	0.754109	-0.407156	0.000700746	0.00998006
Q99LC5	Etfa	19525000	18178000	Non significant	0.868153	-0.203978	0.00327506	0.0238535
Q99LD4	Gps1 Cops1 Csn1	8.47657e+06	9.30617e+06	Non significant	1.02117	0.030229	0.713808	0.822719
Q99LD8	Ddah2	4652700	5.70757e+06	Non significant	1.17912	0.237714	0.271375	0.442593
Q99LF4	Rtcb D10Wsu52e	8771900	8.47913e+06	Non significant	0.897074	-0.156701	0.172764	0.326819
Q99LG2	Tnpo2	4.36243e+06	3.57877e+06	Non significant	0.760939	-0.394147	0.0450901	0.134648
Q99LI8	Hgs Hrs	3.67197e+06	4190500	Non significant	1.06251	0.0874706	0.390474	0.565811
Q99LP6	Grpel1	2.93567e+06	2.97403e+06	Non significant	0.948981	-0.0755493	0.471578	0.638287
Q99LR1	Abhd12	2.31147e+06	1.97347e+06	Non significant	0.971497	-0.0417192	0.930663	0.962517
Q99LS3	Psph	3289100	3.35313e+06	Non significant	0.930497	-0.103926	0.535868	0.695819
Q99LT0	Dpy30	15768000	8169600	Non significant	0.482723	-1.05073	0.11736	0.250581
Q99LX0	Park7	8.31563e+07	95393000	Non significant	1.07133	0.0993992	0.0889598	0.209163
Q99LY9	Ndufs5	1.74367e+07	1.98987e+07	Non significant	1.06372	0.0891174	0.225446	0.391077
Q99M87	Dnaja3 Tid1	71230000	78377000	Non significant	1.05028	0.0707743	0.963422	0.979707
Q99MI1	Erc1 Cast2 Kiaa1081 Rab6ip2	0	6.12367e+06	Non significant	2.01145	1.00823	0.458766	0.627872
Q99MK8	Grk2 Adrbk1	3.76937e+06	4711800	Non significant	1.16779	0.223776	0.0440939	0.132164
Q99MN1	Kars1 Kars	4.26293e+06	5076000	Non significant	1.11278	0.154169	0.698577	0.813551
Q99MN9	Pccb	6422300	5095600	Non significant	0.741032	-0.432392	0.00010343	0.00372892
Q99MR0	Actl6b Actl6 Arpna Baf53b	2.46897e+06	2.77183e+06	Non significant	1.04427	0.0624895	0.894065	0.940767
Q99MR8	Mccc1 Mcca	3472300	3.57253e+06	Non significant	0.961164	-0.0571447	0.635324	0.772648
Q99NB9	Sf3b1 Sap155	723567	1.64313e+06	Non significant	1.61964	0.69567	0.098803	0.224516
Q99NE5	Rims1 Kiaa0340 Rab3ip1 Rim1	3.70913e+06	4.71647e+06	Non significant	1.18799	0.248522	0.026206	0.092278
Q99P58	Rab27b	1691100	1.66873e+06	Non significant	0.919799	-0.12061	0.536357	0.696051
Q99P72	Rtn4 Kiaa0886 Nogo	22675000	22479000	Non significant	0.923648	-0.114585	0.162873	0.313141
Q99PJ0	Ntm Hnt Nt	1.50213e+07	18115000	Non significant	1.12532	0.170338	0.063743	0.16988
Q99PL5	Rrbp1	0	0	Non significant	0.747331	-0.420182	0.258449	0.427467
Q99PL6	Ubxn6 Ubxd1 Ubxdc2	5.95653e+06	5041400	Non significant	0.781692	-0.355327	0.0254626	0.0903893
Q99PT1	Arhgdia C87222 Gdi1	3.81427e+07	4.50583e+07	Non significant	1.1004	0.138026	0.0867436	0.205465
Q99PU5	Acsbg1 Kiaa0631 Lpd	7.69397e+06	8.84463e+06	Non significant	1.07337	0.102149	0.149009	0.293812
Q99PV0	Prpf8 Prp8	1759600	526533	Non significant	0.850564	-0.233508	0.723517	0.828783
Q9CPP6	Ndufa5	40596000	3.92233e+07	Non significant	0.901986	-0.148822	0.0244756	0.0881223
Q9CPQ1	Cox6c	1.70543e+07	2.44203e+07	Non significant	1.33923	0.421406	0.00213905	0.018186
Q9CPQ3	Tomm22 Tom22	4487000	4.31257e+06	Non significant	0.903121	-0.147008	0.445347	0.615829
Q9CPR4	Rpl17	5.97527e+06	7.71323e+06	Non significant	1.20086	0.264071	0.0559715	0.154509
Q9CPS6	Hint3 Hint4	5875900	6.32273e+06	Non significant	0.999516	-0.000697899	0.9967	0.997592
Q9CPT4	Mydgf D17Wsu104e	0	3947200	Non significant	2.74455	1.45657	0.0825411	0.198667
Q9CPU0	Glo1	1.68943e+07	1.49487e+07	Non significant	0.825468	-0.276716	0.00177154	0.016168
Q9CPU4	Mgst3	1.10267e+07	8.78507e+06	Non significant	0.743738	-0.427133	0.000699649	0.00998006
Q9CPV4	Glod4	12176000	1.56847e+07	Non significant	1.2081	0.27274	0.0145669	0.0628795
Q9CPW0	Cntnap2 Kiaa0868	4683800	6.25473e+06	Non significant	1.24279	0.313582	0.0415569	0.126768
Q9CPW4	Arpc5	1.48863e+07	1.68567e+07	Non significant	1.05099	0.0717551	0.580713	0.731123
Q9CPX6	Atg3 Apg3l	3.28567e+06	2.44943e+06	Non significant	0.664914	-0.58876	0.371442	0.547751
Q9CPY7	Lap3 Lapep	9.75863e+06	9994000	Non significant	0.956948	-0.0634876	0.404647	0.578016
Q9CQ22	Lamtor1	1841600	2.49247e+06	Non significant	1.0201	0.0287078	0.959457	0.976934
Q9CQ54	Ndufc2	8.20577e+06	8.68863e+06	Non significant	0.989243	-0.0156034	0.90762	0.949223
Q9CQ62	Decr1	6871700	7.32087e+06	Non significant	0.99327	-0.00974146	0.946415	0.969751
Q9CQ65	Mtap	2959300	1.01517e+06	Non significant	0.676	-0.564905	0.0270308	0.0941445
Q9CQ69	Uqcrq	8.81073e+06	9433800	Non significant	0.986175	-0.0200848	0.920498	0.957542
Q9CQ75	Ndufa2	2.05447e+07	22967000	Non significant	1.04403	0.0621612	0.665446	0.792721
Q9CQ92	Fis1 Ttc11	7.79237e+06	9.24913e+06	Non significant	1.09574	0.131907	0.691602	0.809413
Q9CQA3	Sdhb	1.40443e+07	1.61547e+07	Non significant	1.06883	0.0960319	0.385882	0.560927
Q9CQC7	Ndufb4	15913000	16814000	Non significant	0.985132	-0.0216106	0.738239	0.83707
Q9CQC9	Sar1b Sara1b Sara2	2.08767e+06	1.37927e+06	Non significant	0.793831	-0.333095	0.624795	0.766762
Q9CQE8	RTRAF	4.81913e+06	3.99143e+06	Non significant	0.763414	-0.389462	0.0153122	0.0648989
Q9CQF3	Nudt21 Cpsf5	8.49907e+06	5.56517e+06	Non significant	0.60797	-0.717928	0.0296958	0.100236
Q9CQF9	Pcyox1 Kiaa0908 Pcly	4920900	1.13287e+06	Non significant	0.322873	-1.63096	0.012014	0.0559651
Q9CQH7	Btf3l4	9.85587e+06	8443400	Non significant	0.799866	-0.32217	0.0762726	0.188448
Q9CQI3	Gmfb	1.52203e+07	1.34267e+07	Non significant	0.822778	-0.281425	0.00269796	0.0208022
Q9CQI6	Cotl1 Clp	2.54503e+07	22735000	Non significant	0.83275	-0.264044	0.00168052	0.0155552
Q9CQJ6	Denr	3.40943e+06	3.68647e+06	Non significant	0.999097	-0.00130399	0.995661	0.996998
Q9CQJ8	Ndufb9	9.28893e+06	11432000	Non significant	1.14824	0.199425	0.0511233	0.146508
Q9CQK7	Rwdd1 Dfrp2	541967	460333	Non significant	0.556448	-0.845682	0.0802562	0.195058
Q9CQN1	Trap1 Hsp75	3.17547e+06	3077300	Non significant	0.891721	-0.165335	0.403466	0.577116
Q9CQQ7	Atp5pb Atp5f1	2.23347e+07	1.92147e+07	Non significant	0.809545	-0.304818	0.0337367	0.108696
Q9CQR2	Rps21	9262100	11461000	Non significant	1.15484	0.207698	0.0323905	0.10573
Q9CQR6	Ppp6c	6938000	5833000	Non significant	0.780765	-0.35704	0.017955	0.0719486
Q9CQT1	Mri1	1.89737e+06	1.01137e+06	Non significant	0.728066	-0.457859	0.491781	0.657203
Q9CQV1	Pam16 Magmas Tim16 Timm16	1.77337e+06	875000	Non significant	0.56577	-0.821712	0.177859	0.332307
Q9CQV6	Map1lc3b Map1alc3 Map1lc3	23985000	2.86877e+07	Non significant	1.11488	0.156884	0.200127	0.361432
Q9CQV8	Ywhab	4.37553e+08	4.66183e+08	Non significant	0.994947	-0.00730785	0.896469	0.942179
Q9CQW1	Ykt6	4987000	5.74327e+06	Non significant	1.07422	0.10329	0.140448	0.283431
Q9CQW2	Arl8b Arl10c Gie1	1.07051e+07	1.34947e+07	Non significant	1.17902	0.237594	0.0106386	0.0513777
Q9CQX8	Kgd4 Mrps36	2.10833e+07	2.86443e+07	Non significant	1.26471	0.338803	0.00122773	0.0135901
Q9CQZ5	Ndufa6	27626000	3.03027e+07	Non significant	1.02332	0.0332519	0.568905	0.723179
Q9CQZ6	Ndufb3	1.20553e+07	1.27863e+07	Non significant	0.985059	-0.0217185	0.976978	0.98847
Q9CR00	Psmd9	3.29417e+06	3775800	Non significant	1.07673	0.106654	0.39881	0.574871
Q9CR09	Ufc1	0	0	Non significant	1.22073	0.287748	0.622351	0.765443
Q9CR16	Ppid	11276800	8.77867e+06	Non significant	0.728526	-0.456948	0.0124744	0.0568176
Q9CR26	Vta1	5.20513e+06	7.91083e+06	Non significant	1.45669	0.542694	0.0233319	0.0859474
Q9CR41	Hypk	0	0	Non significant	0.916224	-0.126228	0.798915	0.876076
Q9CR51	Atp6v1g1 Atp6g1	9472900	1.17103e+07	Non significant	1.14874	0.200048	0.103137	0.231541
Q9CR57	Rpl14	3.02663e+06	3.92233e+06	Non significant	1.20851	0.273228	0.0759888	0.188163
Q9CR61	Ndufb7	5919000	6842700	Non significant	1.08075	0.112027	0.375527	0.550863
Q9CR62	Slc25a11	1.24423e+07	12227000	Non significant	0.916161	-0.126327	0.0871818	0.206066
Q9CR68	Uqcrfs1	61360000	5.96663e+07	Non significant	0.906925	-0.140944	0.246952	0.418005
Q9CR95	Necap1	1.84897e+07	2.32467e+07	Non significant	1.17555	0.233341	0.00533994	0.0331331
Q9CR98	Fam136a	1.53247e+06	1.10643e+06	Non significant	0.853397	-0.228712	0.601287	0.74943
Q9CRA5	Golph3 Gpp34	688900	0	Non significant	0.670843	-0.575952	0.162348	0.31267
Q9CRB6	Tppp3	1.34057e+07	1.81113e+07	Non significant	1.26065	0.334168	5.04034e-05	0.00245004
Q9CRB9	Chchd3 Mic19	8018500	9919900	Non significant	1.152	0.204137	0.0240938	0.0871744
Q9CRD2	Emc2 Kiaa0103 Ttc35	815767	0	Non significant	0.830004	-0.268809	0.540566	0.701105
Q9CRY7	Gdpd1 Gde4	4.38353e+06	4.09297e+06	Non significant	0.870526	-0.200041	0.182173	0.33748
Q9CS42	Prps2	5.21337e+06	3.00127e+06	Non significant	0.496341	-1.0106	0.271183	0.442593
Q9CS84	Nrxn1 Kiaa0578	5.56243e+06	7.06597e+06	Non significant	1.18317	0.242652	0.0317731	0.104348
Q9CVB6	Arpc2	47492000	4.76803e+07	Non significant	0.935909	-0.0955595	0.216634	0.381413
Q9CWE0	Mtfr1l Fam54b	4.05583e+06	4.17293e+06	Non significant	0.959967	-0.0589428	0.32818	0.503299
Q9CWF2	Tubb2b	58064000	60846000	Non significant	0.973971	-0.0380497	0.596017	0.744433
Q9CWJ9	Atic Purh	6571600	7168300	Non significant	1.01713	0.0245014	0.628702	0.769855
Q9CWK8	Snx2	3.30283e+06	4.15817e+06	Non significant	1.17381	0.231195	0.00526036	0.0329472
Q9CWM4	Pfdn1	5426200	5.33563e+06	Non significant	0.916632	-0.125586	0.433213	0.603355
Q9CWS0	Ddah1	36164000	38625000	Non significant	0.996586	-0.00493382	0.937536	0.966571
Q9CWZ7	Napg Snapg	26510000	3.40633e+07	Non significant	1.19875	0.261534	0.00143741	0.0145383
Q9CX00	Ist1 Kiaa0174	2.84297e+06	2.71363e+06	Non significant	0.89245	-0.164156	0.242359	0.412731
Q9CX34	Sugt1	8.24487e+06	9.96697e+06	Non significant	1.13142	0.178138	0.24481	0.415194
Q9CX56	Psmd8	4436300	3521500	Non significant	0.740435	-0.433556	0.00599007	0.0355273
Q9CX86	Hnrnpa0 Hnrpa0	1.49333e+07	1.34367e+07	Non significant	0.840556	-0.250584	0.0129011	0.0580231
Q9CXI5	Manf Armet	0	2.88527e+06	Non significant	2.38459	1.25374	0.0156261	0.0658001
Q9CXS4	Cenpv Prr6	9.60453e+06	12435000	Non significant	1.20992	0.274909	0.0115306	0.0542689
Q9CXT8	Pmpcb	657533	1239200	Non significant	1.31405	0.394015	0.480406	0.647882
Q9CXW3	Cacybp Sip	17673000	1.37653e+07	Non significant	0.795849	-0.329433	0.365193	0.54438
Q9CXW4	Rpl11	1.10523e+07	1.37803e+07	Non significant	1.16504	0.220376	0.0263696	0.0924254
Q9CXY6	Ilf2 Nf45	7347900	6.18137e+06	Non significant	0.785292	-0.348699	0.0129229	0.0580231
Q9CY27	Tecr Gpsn2	3.95417e+06	3.00733e+06	Non significant	0.598633	-0.740255	0.213243	0.377225
Q9CY64	Blvra	5.18263e+06	5.66327e+06	Non significant	1.01983	0.0283284	0.670409	0.796204
Q9CYG7	Tomm34	4.05973e+06	3710500	Non significant	0.854158	-0.227426	0.039324	0.121785
Q9CYH2	Prxl2a Fam213a Pamm	7773700	8.36503e+06	Non significant	1.00606	0.00871039	0.926571	0.960062
Q9CYR6	Pgm3 Agm1 Pgm-3	3.43403e+06	4.12227e+06	Non significant	1.12136	0.165252	0.111283	0.242046
Q9CYT6	Cap2	25410000	26204000	Non significant	0.961558	-0.056554	0.429899	0.59966
Q9CYW4	Hdhd3	1.22257e+06	0	Non significant	1.21725	0.283631	0.691516	0.809413
Q9CYZ2	Tpd52l2	4.94727e+06	4.12133e+06	Non significant	0.775995	-0.365882	0.0348118	0.11104
Q9CZ04	Cops7a Csn7a	7.86547e+06	8.66693e+06	Non significant	1.02968	0.0421902	0.749614	0.843583
Q9CZ13	Uqcrc1	112720000	126510000	Non significant	1.04681	0.0659981	0.202318	0.363652
Q9CZ30	Ola1 Gtpbp9	1.80717e+07	13784000	Non significant	0.710224	-0.493654	6.46119e-05	0.00282559
Q9CZ42	Naxd Carkd	8.23357e+06	8.75693e+06	Non significant	0.99376	-0.0090309	0.903666	0.946859
Q9CZ44	Nsfl1c	9.21797e+06	1.12293e+07	Non significant	1.13688	0.185081	0.0215302	0.0817342
Q9CZC8	Scrn1 Kiaa0193	20166000	2.60543e+07	Non significant	1.20457	0.268514	0.000416241	0.00738662
Q9CZD3	Gars1 Gars	6.52183e+06	6.83097e+06	Non significant	0.976822	-0.0338323	0.763213	0.852724
Q9CZM2	Rpl15	3.32353e+06	4.19833e+06	Non significant	1.57455	0.654936	0.514463	0.677467
Q9CZR8	Tsfm	3.20397e+06	5.66173e+06	Non significant	1.63252	0.7071	0.172366	0.326342
Q9CZS1	Aldh1b1 Aldhx	3645500	4001200	Non significant	1.02569	0.0365954	0.701091	0.814829
Q9CZU6	Cs	9.09713e+07	9.18483e+07	Non significant	0.940255	-0.0888755	0.162592	0.31287
Q9CZW5	Tomm70 D16Wsu109e Tomm70a	1.02281e+07	1.21923e+07	Non significant	1.11071	0.151487	0.0558395	0.154344
Q9CZY3	Ube2v1 Croc1	13853000	1.63393e+07	Non significant	1.09613	0.132419	0.31284	0.486785
Q9D051	Pdhb	54497000	5.86233e+07	Non significant	1.00453	0.00652328	0.918489	0.956357
Q9D0E1	Hnrnpm Hnrpm	1.28973e+07	1.51273e+07	Non significant	1.0949	0.130803	0.0869635	0.205768
Q9D0F9	Pgm1 Pgm2	2.07923e+07	25071000	Non significant	1.12355	0.168069	0.0157264	0.0658505
Q9D0I9	Rars1 Rars	3.69257e+06	4.58607e+06	Non significant	1.15716	0.210583	0.00648933	0.0376887
Q9D0J8	Ptms	5.53107e+07	6.99277e+07	Non significant	1.17438	0.2319	0.233101	0.401861
Q9D0K2	Oxct1 Oxct Scot	3.40523e+07	30261000	Non significant	0.829076	-0.270424	0.00146875	0.0146158
Q9D0L8	Rnmt Kiaa0398	3550800	3.46443e+06	Non significant	0.902455	-0.148073	0.444257	0.614702
Q9D0M1	Prpsap1	2936100	2951300	Non significant	0.938658	-0.0913288	0.13279	0.274099
Q9D0M3	Cyc1	20553000	2.28017e+07	Non significant	1.03512	0.0497934	0.514176	0.677467
Q9D0M5	Dynll2 Dlc2	1.26457e+07	1.82787e+07	Non significant	1.34807	0.430898	0.0027353	0.0210172
Q9D0R2	Tars1 Tars	3.69243e+06	3600500	Non significant	0.908953	-0.137722	0.267406	0.437715
Q9D0R8	Lsm12	4.66697e+06	932100	Non significant	0.303335	-1.72102	0.0191006	0.0746661
Q9D0S9	Hint2	1.00918e+07	9.49247e+06	Non significant	0.877423	-0.188656	0.0188158	0.0739403
Q9D0T1	Snu13 Nhp2l1 Ssfa1	4850000	5891400	Non significant	1.11481	0.156799	0.322476	0.49728
Q9D0W5	Ppil1	897133	1.18197e+06	Non significant	1.29566	0.373689	0.584747	0.734547
Q9D154	Serpinb1a Serpinb1	3.44533e+06	3922600	Non significant	1.06515	0.0910573	0.3757	0.550863
Q9D172	Gatd3 D10Jhu81e Gatd3a	32799000	34845000	Non significant	0.991139	-0.0128401	0.846047	0.907036
Q9D1A2	Cndp2 Cn2	1.24893e+07	12012000	Non significant	0.897716	-0.155669	0.0189784	0.0743183
Q9D1D4	Tmed10 Tmp21	2399700	1.77793e+06	Non significant	0.668531	-0.580933	0.247451	0.418378
Q9D1E6	Tbcb Ckap1	4.58847e+06	4.63313e+06	Non significant	0.94103	-0.0876867	0.514839	0.677563
Q9D1G5	Lrrc57	3900000	3667600	Non significant	0.875214	-0.192292	0.301422	0.473966
Q9D1I5	Mcee	5.12737e+06	2.38517e+06	Non significant	0.410065	-1.28608	0.09122	0.212467
Q9D1J3	Sarnp Hcc1	3.71687e+06	1.90307e+06	Non significant	0.87008	-0.20078	0.854208	0.911833
Q9D1K2	Atp6v1f Atp6s14 Vatf	2.01777e+07	16565000	Non significant	0.762979	-0.390284	0.00663406	0.0381967
Q9D1P4	Chordc1 Chp1 Morgana	4388900	4223600	Non significant	0.898995	-0.153615	0.135695	0.276586
Q9D1Q6	Erp44 Kiaa0573 Txndc4	4.71937e+06	5884300	Non significant	1.16754	0.223469	0.178921	0.332993
Q9D1R9	Rpl34	2.96693e+06	4.22257e+06	Non significant	1.30225	0.381001	0.440461	0.611171
Q9D1T0	Lingo1 Lern1 Lrrn6a	1.76293e+07	2.33793e+07	Non significant	1.20326	0.266948	0.235837	0.404138
Q9D1X0	Nol3 Arc	2929000	3.87717e+06	Non significant	1.36657	0.450558	0.385718	0.560927
Q9D289	Trappc6b	2053300	1.24113e+06	Non significant	0.529139	-0.91828	0.134865	0.275899
Q9D2G2	Dlst	25386000	2.07143e+07	Non significant	0.763346	-0.389591	0.00110098	0.0131168
Q9D2M8	Ube2v2 Mms2 Uev2	6581000	1.30483e+07	Non significant	2.52682	1.33732	0.210586	0.3737
Q9D2N4	Dtna Dtn	2.55653e+06	2.44293e+06	Non significant	0.758544	-0.398696	0.517521	0.679494
Q9D2V7	Coro7	3984200	4.73497e+06	Non significant	1.10896	0.149214	0.110601	0.24147
Q9D358	Acp1	6733100	6.92517e+06	Non significant	0.949488	-0.0747777	0.67885	0.801679
Q9D379	Ephx1	0	4.31377e+06	Non significant	4.93203	2.30218	0.0117	0.0548452
Q9D394	Rufy3 D5Bwg0860e Ripx	9.62777e+06	1.23627e+07	Non significant	1.19986	0.262871	0.0114666	0.0542689
Q9D3A9	Ttyh1	1.34767e+07	1.56237e+07	Non significant	1.08065	0.111902	0.626337	0.767812
Q9D415	Dlgap1 Gkap Kiaa4162	4865700	5343600	Non significant	1.0262	0.0373069	0.700638	0.814829
Q9D4C9	Clvs1 Rlbp1l1	3.38553e+06	3.87277e+06	Non significant	1.07869	0.109285	0.358142	0.536015
Q9D4H1	Exoc2 Sec5 Sec5l1	0	1265600	Non significant	1.07075	0.0986234	0.887776	0.935911
Q9D4H8	Cul2	4359000	3.85377e+06	Non significant	0.830463	-0.268013	0.0669081	0.17491
Q9D554	Sf3a3 Sap61	2.30277e+06	2.87587e+06	Non significant	1.17756	0.235804	0.565801	0.72041
Q9D5V5	Cul5	4.32317e+06	5.49413e+06	Non significant	1.18441	0.244173	0.00930639	0.0469731
Q9D6F9	Tubb4a Tubb4	235960000	217600000	Non significant	0.860589	-0.216603	0.00167629	0.0155552
Q9D6J5	Ndufb8	4587100	9893600	Non significant	2.08907	1.06286	0.0683527	0.176817
Q9D6J6	Ndufv2	21686000	2.67807e+07	Non significant	1.15221	0.204399	0.0369905	0.116167
Q9D6M3	Slc25a22 Gc1	3.68933e+07	3.62857e+07	Non significant	0.918236	-0.123063	0.0461535	0.136507
Q9D6R2	Idh3a	106267000	1.08687e+08	Non significant	0.955219	-0.0660966	0.3757	0.550863
Q9D6Z1	Nop56 Nol5a	0	688100	Non significant	0.994258	-0.00830854	0.982035	0.991793
Q9D710	Tmx2 Txndc14	1780600	3084200	Non significant	1.57322	0.653718	0.134128	0.275276
Q9D7B6	Acad8	5608500	2.42613e+06	Non significant	0.344619	-1.53693	0.0691435	0.177707
Q9D7H3	RtcA Rpc1 Rtcd1	2428900	1694400	Non significant	1.00542	0.00779595	0.993406	0.996079
Q9D7I5	Lhpp	2.54287e+06	0	Non significant	0.373618	-1.42036	0.0195319	0.0758216
Q9D7N9	Apmap	2985400	2322200	Non significant	0.72395	-0.466037	0.0115181	0.0542689
Q9D7P6	Iscu Nifun	3.00517e+06	3.63363e+06	Non significant	1.13764	0.186049	0.297877	0.470045
Q9D7S9	Chmp5 Snf7dc2	6621400	7.66897e+06	Non significant	1.07526	0.104685	0.558598	0.715513
Q9D7X1	Kctd4	3.79457e+06	1.03473e+06	Non significant	0.54013	-0.888622	0.0648397	0.171373
Q9D7X3	Dusp3	11447000	1.14967e+07	Non significant	0.937401	-0.0932618	0.311076	0.485053
Q9D7X8	Ggct	4.34353e+06	2.90817e+06	Non significant	0.64356	-0.635854	0.10959	0.240474
Q9D819	Ppa1 Pp Pyp	1.74213e+07	16021000	Non significant	0.857493	-0.221804	0.00515292	0.0324561
Q9D855	Uqcrb	2.66873e+07	3.37867e+07	Non significant	1.18682	0.247105	0.0330981	0.107413
Q9D883	U2af1	1.72947e+06	1.95347e+06	Non significant	0.788772	-0.342319	0.37031	0.547751
Q9D892	Itpa	6.00447e+06	5553800	Non significant	0.86326	-0.212133	0.100408	0.226931
Q9D898	Arpc5l	1.48497e+07	1.28633e+07	Non significant	0.80319	-0.316187	0.0302272	0.10118
Q9D8B3	Chmp4b	6.49413e+06	8.16663e+06	Non significant	1.17082	0.227517	0.0230558	0.0854939
Q9D8B4	Ndufa11	1.10597e+07	9917800	Non significant	0.834669	-0.260723	0.00881762	0.0458516
Q9D8B7	Jam3	3.15117e+06	4716800	Non significant	1.39141	0.476549	0.0162279	0.0673204
Q9D8E6	Rpl4	8542200	10037300	Non significant	1.09741	0.134109	0.0643687	0.170608
Q9D8N0	Eef1g	1.85413e+07	2.13967e+07	Non significant	1.07432	0.103429	0.126575	0.264507
Q9D8T7	Slirp	0	0	Non significant	1.40775	0.493394	0.258266	0.427467
Q9D8U8	Snx5	4.16887e+06	3.81563e+06	Non significant	0.861253	-0.21549	0.154958	0.302607
Q9D8W5	Psmd12	4.32053e+06	5.10713e+06	Non significant	1.10778	0.147666	0.222748	0.388204
Q9D8Y0	Efhd2 Sws1	14159000	1.91727e+07	Non significant	1.26305	0.33691	2.44137e-05	0.00212018
Q9D906	Atg7 Apg7l	714167	1.82313e+06	Non significant	1.47453	0.560259	0.247546	0.418378
Q9D967	Mdp1	0	544200	Non significant	1.54698	0.62945	0.0623965	0.167691
Q9D9V3	Echdc1	655800	838200	Non significant	1.20328	0.266974	0.736225	0.836826
Q9DAK9	Phpt1 Php14	1.51233e+06	0	Non significant	0.493104	-1.02003	0.046099	0.136507
Q9DAR7	Dcps Dcs1 Hint5	4.58187e+06	4700000	Non significant	0.948417	-0.0764069	0.705868	0.817853
Q9DAS9	Gng12	1.87757e+07	24254000	Non significant	1.20884	0.273626	0.0246325	0.0882665
Q9DAW9	Cnn3	3749700	0	Non significant	0.30505	-1.71288	0.0615456	0.165841
Q9DB05	Napa Snapa	1.92587e+07	19457000	Non significant	0.943622	-0.0837188	0.435404	0.605826
Q9DB15	Mrpl12 Rpml12	8280900	6.93893e+06	Non significant	0.777799	-0.362532	0.115029	0.247416
Q9DB20	Atp5po Atp5o D12Wsu28e	52768000	58811000	Non significant	1.03898	0.0551683	0.265708	0.435574
Q9DB60	Prxl2b Fam213b	4744700	5.40753e+06	Non significant	1.06471	0.0904613	0.28499	0.455822
Q9DB72	Btbd17	3.98543e+06	2.82597e+06	Non significant	0.632405	-0.66108	0.0272108	0.0946241
Q9DB77	Uqcrc2	6.56073e+07	7.71067e+07	Non significant	1.09579	0.131967	0.0259248	0.0915763
Q9DBB8	Dhdh	567433	1.98547e+06	Non significant	1.58269	0.662383	0.0126093	0.0570048
Q9DBC7	Prkar1a	7.70103e+06	6651700	Non significant	0.800304	-0.32138	0.0240755	0.0871744
Q9DBE8	Alg2 MNCb-5081	8.27793e+06	6.75327e+06	Non significant	0.762245	-0.391672	0.000919481	0.0117483
Q9DBF1	Aldh7a1 Ald7a1	16065000	1.80057e+07	Non significant	1.04563	0.0643704	0.408399	0.580903
Q9DBG3	Ap2b1 Clapb1	82085000	8.30087e+07	Non significant	0.943577	-0.0837877	0.134814	0.275899
Q9DBG6	Rpn2	0	1.13737e+06	Non significant	1.41726	0.503104	0.345454	0.521564
Q9DBJ1	Pgam1	1.45407e+08	206010000	Non significant	1.32028	0.400848	4.82561e-05	0.00244008
Q9DBL1	Acadsb	5.01217e+06	4.26033e+06	Non significant	0.793624	-0.333472	0.00819771	0.043503
Q9DBP5	Cmpk1 Cmk Cmpk Uck Umk Umpk	1.29147e+07	1.61077e+07	Non significant	1.16268	0.217458	0.00134791	0.0145237
Q9DBR7	Ppp1r12a Mypt1	8508900	7.62697e+06	Non significant	0.838447	-0.254209	0.673998	0.799501
Q9DBT5	Ampd2	1.36337e+06	2.92713e+06	Non significant	1.8723	0.90481	0.0464095	0.136902
Q9DBZ5	Eif3k Eif3s12	0	0	Non significant	0.840041	-0.251468	0.719637	0.826649
Q9DC51	Gnai3	4212200	5.95643e+06	Non significant	1.31521	0.395297	0.370613	0.547751
Q9DC70	Ndufs7	4.54967e+07	4.95117e+07	Non significant	1.02149	0.0306712	0.784817	0.868309
Q9DCB8	Isca2 Hbld1	0	913833	Non significant	1.07654	0.106408	0.869129	0.921903
Q9DCC4	Pycr3 Pycrl	0	3.11073e+06	Non significant	1.31698	0.397238	0.63453	0.772648
Q9DCD0	Pgd	7.03297e+06	8765900	Non significant	1.16135	0.215801	0.00936163	0.0470395
Q9DCH4	Eif3f Eif3s5	7.69117e+06	5.73933e+06	Non significant	0.692419	-0.530283	0.323899	0.498919
Q9DCJ5	Ndufa8	25018000	3.17533e+07	Non significant	1.18463	0.244441	0.00159746	0.0153302
Q9DCL8	Ppp1r2	5.19203e+06	6.70643e+06	Non significant	1.20378	0.267566	0.31866	0.493424
Q9DCL9	Paics	7.45177e+06	7.68677e+06	Non significant	0.963248	-0.054021	0.466152	0.632857
Q9DCM0	Ethe1 Hsco	2.26217e+06	6.53167e+06	Non significant	2.24939	1.16953	0.249045	0.419958
Q9DCN2	Cyb5r3 Dia1	6.48837e+06	6126200	Non significant	0.881321	-0.182261	0.331421	0.507573
Q9DCR2	Ap3s1	990100	2183100	Non significant	1.28419	0.360856	0.466877	0.633457
Q9DCS3	Mecr Nrbf1	4.10007e+06	3.86203e+06	Non significant	0.879147	-0.185823	0.263944	0.433317
Q9DCS9	Ndufb10	8671000	8.48487e+06	Non significant	0.909351	-0.13709	0.110846	0.24147
Q9DCT2	Ndufs3	2.47293e+07	2.37483e+07	Non significant	0.895341	-0.15949	0.00924821	0.0469731
Q9DCT8	Crip2 Crp2 Hlp	20858000	2.50537e+07	Non significant	1.1201	0.16363	0.157816	0.30605
[truncated: 237 more rows]

## Sheet: CRSTumor Vs CANTumor
Gene Name	Alternate Gene Names	Mean LFQ intensity CAN_Tumor	Mean LFQ intensity CRS_Tumor	CRSTumor Vs CANTumor	Fold change	Effect Size	p-Value	Adjusted p-Value
A2A699	Fam171a2	909433	4.76513e+06	Upregulated	3.45422	1.78836	0.0029746	0.0152551
A2AQ25	Skt Etl4 Kiaa1217	1335100	2.54363e+06	Upregulated	1.67698	0.745868	0.00191515	0.0112102
A8DUK4	Hbb-bs Glna1 Hbb-bt Hbbt1 Hbbt2	1132100000	1507200000	Upregulated	1.50847	0.59309	1.3792e-07	1.81405e-05
D3YXJ0	Dgkh	0	3.24213e+06	Upregulated	2.95021	1.56082	0.0106785	0.0373663
E9Q0B6	Dnah6 Dnahc6	32811000	8.38747e+07	Upregulated	2.88956	1.53085	2.69977e-05	0.000559012
O08663	Metap2 Mnpep P67eif2	0	1.72473e+06	Upregulated	2.7398	1.45407	0.000384683	0.00362933
O08677	Kng1 Kng	885300	4.12393e+06	Upregulated	2.52261	1.33492	0.0012251	0.00812856
O08914	Faah Faah1	3.52267e+06	4.70717e+06	Upregulated	1.50587	0.590596	0.00198518	0.01147
O35143	Atp5if1 Atpi Atpif1 If1	1.19224e+07	36185000	Upregulated	3.5126	1.81254	2.99186e-06	0.000126223
O35459	Ech1	565433	2746000	Upregulated	3.2988	1.72194	0.00260754	0.0138162
O54781	Srpk2	1.71037e+06	2347900	Upregulated	1.55627	0.638094	3.60426e-06	0.000146529
O54916	Reps1	490500	1891700	Upregulated	2.24207	1.16483	0.00507464	0.0223804
O70251	Eef1b Eef1b2	1.70927e+07	2.21423e+07	Upregulated	1.46635	0.552226	0.000251826	0.00257116
O88696	Clpp	876500	3320900	Upregulated	2.65932	1.41106	0.0031235	0.0156947
P00405	Mtco2 COII COX2 mt-Co2	16046000	2.24817e+07	Upregulated	1.5846	0.664117	5.66403e-05	0.000917737
P01942	Hba Hba-a1	787110000	1.48103e+09	Upregulated	2.13142	1.09182	5.79033e-09	2.15786e-06
P02802	Mt1	680133	2.18513e+07	Upregulated	12.2768	3.61787	5.09115e-12	1.13838e-08
P03930	Mtatp8 Atp8 mt-Atp8	1.34817e+07	2.39877e+07	Upregulated	2.01003	1.00722	6.16544e-05	0.000975839
P04370	Mbp Shi	1.0321e+09	1.53433e+09	Upregulated	1.68001	0.748472	9.17726e-06	0.000259751
P05202	Got2 Got-2	3.92267e+07	4.95957e+07	Upregulated	1.43187	0.517901	7.58838e-07	4.46516e-05
P07309	Ttr	0	1.89833e+06	Upregulated	2.24653	1.1677	0.0137102	0.0451486
P10518	Alad Lv	2.83423e+06	4.26277e+06	Upregulated	1.70708	0.771533	9.1324e-06	0.000259751
P10922	H1-0 H1f0 H1fv	2.58767e+06	5.92957e+06	Upregulated	2.54731	1.34897	8.7159e-05	0.00124928
P11031	Sub1 Pc4 Rpo2tc1	5919400	1.05364e+07	Upregulated	1.95188	0.964866	0.00172929	0.0104224
P11352	Gpx1	4689100	6.39527e+06	Upregulated	1.53914	0.622122	0.00211376	0.0119046
P11798	Camk2a	4.55503e+08	6.33227e+08	Upregulated	1.57246	0.653027	3.19225e-07	2.97411e-05
P12658	Calb1	6.85657e+06	1.23637e+07	Upregulated	2.04059	1.02899	4.1226e-05	0.000720167
P12849	Prkar1b	1.94063e+06	3.43673e+06	Upregulated	2.01942	1.01394	7.41627e-05	0.00110921
P14148	Rpl7	8.09703e+06	12040000	Upregulated	1.71532	0.778481	0.000345041	0.00331121
P14231	Atp1b2	6.91383e+07	86791000	Upregulated	1.41712	0.502964	0.000142328	0.00172959
P17183	Eno2 Eno-2	187310000	2.56663e+08	Upregulated	1.55177	0.633919	1.08673e-05	0.000303742
P19783	Cox4i1 Cox4 Cox4a	1.98497e+07	2.49987e+07	Upregulated	1.42502	0.510981	6.84688e-06	0.000221879
P25444	Rps2 Llrep3 Rps4	7.61633e+06	9.74287e+06	Upregulated	1.44914	0.535193	0.00764178	0.0300505
P27659	Rpl3	8.39947e+06	1.06593e+07	Upregulated	1.43731	0.523367	3.03954e-05	0.000601452
P28352	Apex1 Ape Apex Ref1	2393300	4.29013e+06	Upregulated	1.70839	0.77264	0.0141033	0.0460199
P29595	Nedd8 Nedd-8	11824000	2.56183e+07	Upregulated	2.4868	1.31429	0.000978289	0.00690048
P32020	Scp2 Scp-2	4858900	7351100	Upregulated	1.71641	0.779396	4.31606e-05	0.000742363
P38060	Hmgcl	2.74253e+06	3.46643e+06	Upregulated	1.42993	0.515943	0.00306088	0.0155196
P40240	Cd9	4.07773e+06	1.44817e+07	Upregulated	4.2728	2.09518	2.82905e-05	0.000580346
P41105	Rpl28	2.21293e+06	5.19153e+06	Upregulated	2.65095	1.40651	1.00671e-08	2.81377e-06
P43024	Cox6a1 Cox6al	9358000	5.29757e+07	Upregulated	17.8908	4.16115	0.00330393	0.0163442
P43274	H1-4 H1f4 Hist1h1e	7.97613e+06	1.33197e+07	Upregulated	1.87396	0.906087	2.60704e-05	0.000559012
P47911	Rpl6	5.69367e+06	7.52987e+06	Upregulated	1.4991	0.5841	9.2199e-07	5.28608e-05
P47915	Rpl29 Rpl43	0	2.81717e+06	Upregulated	2.05818	1.04137	0.00169263	0.0102567
P48962	Slc25a4 Aac1 Anc1 Ant1	396600000	5.45767e+08	Upregulated	1.55732	0.639062	2.82399e-07	2.8702e-05
P50518	Atp6v1e1 Atp6e Atp6e2	1.26177e+08	1.60347e+08	Upregulated	1.43934	0.525412	3.70321e-06	0.000147864
P51855	Gss	2.61243e+06	3796200	Upregulated	1.66117	0.732204	0.000453862	0.00409208
P52503	Ndufs6 Ip13	2.31883e+07	3.56443e+07	Upregulated	1.73856	0.797891	1.1009e-07	1.64108e-05
P53996	Cnbp Cnbp1 Znf9	0	2.44537e+06	Upregulated	2.63015	1.39515	0.00156681	0.00962468
P56695	Wfs1	1.34063e+07	1.73333e+07	Upregulated	1.49125	0.576522	0.0046201	0.0210398
P57722	Pcbp3	412133	1894400	Upregulated	1.79288	0.842276	1.23378e-06	6.72862e-05
P60761	Nrgn	7771700	1.50717e+08	Upregulated	22.394	4.48504	2.46456e-08	5.00977e-06
P61255	Rpl26	3074600	4.52313e+06	Upregulated	1.65482	0.726672	0.00978131	0.0355626
Q9CQL1	Magohb Magoh-rs1 Magoh2	0	2363200	Upregulated	3.00042	1.58517	0.000223299	0.00232231
P61329	Fgf12 Fhf1	0	8.15793e+06	Upregulated	5.80475	2.53723	3.43528e-05	0.000645486
P61514	Rpl37a	939773	3429600	Upregulated	3.81567	1.93193	0.000696067	0.00540419
P61759	Vbp1 Pfdn3	2760400	5.54123e+06	Upregulated	2.25094	1.17053	0.00129711	0.00833428
P62264	Rps14	6.32137e+06	8.28903e+06	Upregulated	1.48134	0.566903	0.000273728	0.00274465
P62267	Rps23	2.39593e+06	4.08853e+06	Upregulated	1.93083	0.949222	4.69762e-06	0.000175064
P62305	Snrpe	2.74537e+06	4872500	Upregulated	2.05348	1.03807	0.000500864	0.00438211
P62309	Snrpg	0	5.58413e+06	Upregulated	5.23507	2.38821	6.68384e-05	0.00102924
P62317	Snrpd2	4.59907e+06	8148700	Upregulated	2.02861	1.02049	7.57455e-05	0.00112163
P62743	Ap2s1 Ap17 Claps2	1.99027e+07	3.03233e+07	Upregulated	1.67581	0.744861	0.00459594	0.0210185
P62746	Rhob Arhb	1.05327e+07	13684000	Upregulated	1.4677	0.553554	9.17063e-06	0.000259751
P62754	Rps6	5118900	1.08457e+07	Upregulated	2.45159	1.29372	3.2721e-05	0.000630674
P62852	Rps25	8227900	1.50047e+07	Upregulated	2.07989	1.05651	0.0028987	0.0150151
P63028	Tpt1 Trt	3.51513e+07	50136000	Upregulated	1.61824	0.694422	9.27468e-05	0.00130429
P63034	Cyth2 Pscd2 Sec7b	0	3.87687e+06	Upregulated	2.94628	1.55889	0.0119388	0.0404472
P63054	Pcp4 Pep19	1.21122e+07	1.77587e+07	Upregulated	1.70192	0.767161	0.00817625	0.0314666
P63141	Kcna2	5384200	7.04217e+06	Upregulated	1.46784	0.55369	0.0067498	0.0275893
P63321	Rala Ral Ral-a	9.68887e+06	1.57603e+07	Upregulated	1.84295	0.88202	9.87921e-05	0.00136357
P67871	Csnk2b Ck2n	6.07827e+06	9.22737e+06	Upregulated	1.73671	0.796358	0.000104409	0.00140638
P68372	Tubb4b Tubb2c	1453100000	1.81807e+09	Upregulated	1.41593	0.501748	5.93998e-07	4.02479e-05
P70195	Psmb7 Mmc14	8.31227e+06	1.12927e+07	Upregulated	1.54812	0.630514	0.00162747	0.00996995
P70414	Slc8a1 Ncx	8.93477e+06	15265000	Upregulated	1.93214	0.950203	0.00264427	0.0139448
P85094	Isoc2a Isoc2	1.09827e+07	13961000	Upregulated	1.44167	0.527741	0.00217816	0.0120853
P97355	Sms	4.98237e+06	6.34823e+06	Upregulated	1.44175	0.527825	0.014701	0.0473043
P97372	Psme2 Pa28b1	1.19737e+06	3382700	Upregulated	2.81013	1.49064	0.0021243	0.0119046
P97441	Slc30a3 Znt3	0	9508600	Upregulated	9.34418	3.22407	0.000113398	0.00150439
P97461	Rps5	3.00147e+06	6.14887e+06	Upregulated	2.34803	1.23145	2.17529e-05	0.000501437
P97822	Anp32e Cpd1	4.21393e+06	5.39187e+06	Upregulated	1.43748	0.523543	0.00399649	0.0189325
P97825	Jpt1 Hn1	0	6337800	Upregulated	5.37497	2.42626	1.46248e-08	3.63345e-06
P98086	C1qa	4.56623e+06	7.56253e+06	Upregulated	1.85792	0.893686	0.000545432	0.00460221
P99028	Uqcrh	6.16947e+07	9.74437e+07	Upregulated	1.78682	0.837395	5.28354e-08	8.43857e-06
Q01768	Nme2	8.56467e+06	1.09677e+07	Upregulated	1.45019	0.536243	0.00203924	0.0116024
Q08642	Padi2 Pad2 Pdi Pdi2	2514600	3.41303e+06	Upregulated	1.53448	0.617751	0.00597669	0.0253584
Q3UGR5	Hdhd2	14992000	21226000	Upregulated	1.6317	0.706379	0.0048654	0.0216487
Q60749	Khdrbs1	4.12163e+06	7.41303e+06	Upregulated	2.03878	1.02771	0.000260208	0.00263269
Q60829	Ppp1r1b	0	3.24037e+06	Upregulated	3.59433	1.84572	0.0012419	0.00816733
Q61206	Pafah1b2 Pafahb	3.47007e+07	5.09333e+07	Upregulated	1.66175	0.732704	0.000692354	0.00539409
Q61735	Cd47	25646000	3.31607e+07	Upregulated	1.4639	0.549816	6.73619e-07	4.18392e-05
Q61831	Mapk10 Jnk3 Prkm10 Serk2	4845300	6986700	Upregulated	1.62827	0.703343	3.89344e-06	0.000152514
Q64213	Sf1 Zfm1 Zfp162	806233	3.17597e+06	Upregulated	2.31773	1.21271	0.00500859	0.0221328
Q6ZWY9	H2bc4 Hist1h2bc; H2bc6 Hist1h2be; H2bc8 Hist1h2bg	335790000	5.50687e+08	Upregulated	1.85838	0.894044	1.72692e-07	2.11551e-05
Q64520	Guk1 Gmk	6.74683e+06	8.59723e+06	Upregulated	1.4498	0.535856	0.00413811	0.0194387
Q6PDS3	Sarm1 Kiaa0524	356433	1.95977e+06	Upregulated	1.83292	0.874146	0.0116395	0.0399172
Q6PGE7	Slc6a7	0	4820300	Upregulated	4.70281	2.23352	0.000117699	0.00153009
Q6X893	Slc44a1 Cd92 Cdw92 Ctl1	5.12657e+06	6.77133e+06	Upregulated	1.51132	0.595811	0.00734249	0.0292132
Q6ZWQ0	Syne2	1.95287e+06	5.38097e+06	Upregulated	3.77313	1.91576	0.0107448	0.0375396
Q791T5	Mtch1	0	1.95537e+06	Upregulated	2.12511	1.08753	0.000103744	0.00140638
Q7TMY8	Huwe1 Kiaa0312 Ureb1	2501500	3.79073e+06	Upregulated	1.72832	0.789369	0.00767169	0.0300505
Q812E0	Cpeb2	0	1.33157e+06	Upregulated	1.99273	0.994744	0.00373939	0.0181373
Q7TQD2	Tppp	1.00674e+08	155120000	Upregulated	1.74337	0.801881	1.2957e-07	1.81074e-05
Q7TT50	Cdc42bpb Kiaa1124	2.54053e+06	3229000	Upregulated	1.44611	0.532179	0.00787063	0.0305004
Q80TR1	Adgrl1 Kiaa0821 Lec2 Lphn1	2503500	3.93623e+06	Upregulated	1.7751	0.827902	3.78193e-05	0.000681967
Q80TV8	Clasp1 Kiaa0622	806167	2.87753e+06	Upregulated	2.16066	1.11147	0.00380942	0.0183575
Q80ZJ1	Rap2a	4179400	6.60623e+06	Upregulated	1.78609	0.836804	9.04913e-05	0.00128878
Q8BFY6	Pef1	1520700	3.38067e+06	Upregulated	2.59088	1.37344	4.4347e-05	0.000745563
Q8BGD5	Cpt1c	0	2167500	Upregulated	1.8655	0.899559	0.000185686	0.00202533
Q8BIJ6	Iars2	5337000	7196400	Upregulated	1.53047	0.613975	6.8327e-05	0.00103931
Q8BJ42	Dlgap2 Dap2	0	2.61217e+06	Upregulated	2.85136	1.51165	0.0101132	0.036239
Q8BMF3	Me3	4.12223e+06	6075200	Upregulated	1.69966	0.765244	0.00342989	0.0167152
Q8BNY6	Ncs1 Freq	0	1.92047e+06	Upregulated	2.26021	1.17646	0.00937942	0.034647
Q8BQP9	Rgs7bp D13Bwg1146e R7bp	0	5.30647e+06	Upregulated	6.83891	2.77377	0.000443408	0.00403033
Q8BRV5	Kiaa1671	224010000	3.11723e+08	Upregulated	1.57526	0.655588	0.00515269	0.0225468
Q8BYM5	Nlgn3	5947900	8431300	Upregulated	1.6005	0.678521	0.00020499	0.0021931
Q8C854	Myef2 Kiaa1341 Mef2	4.00413e+06	6519900	Upregulated	1.84345	0.882411	6.56665e-06	0.000218261
Q8CHT0	Aldh4a1	4.82223e+06	6.39733e+06	Upregulated	1.50491	0.589677	0.000996042	0.00698551
Q8K1Z0	Coq9	1295700	4881000	Upregulated	3.77374	1.916	0.00914618	0.034028
Q8K274	Fn3krp	6.61083e+06	8.85477e+06	Upregulated	1.50779	0.592437	0.000333224	0.00322367
Q8QZS1	Hibch	5420200	7245800	Upregulated	1.50975	0.594306	0.00151331	0.00934743
Q8R317	Ubqln1 Plic1	7939500	1.03397e+07	Upregulated	1.48599	0.571425	0.00107207	0.0073084
Q8R404	Micos13 Mic13 Qil1	10827700	1.61817e+07	Upregulated	1.70022	0.765722	0.000435358	0.00400601
Q8R5C5	Actr1b	2.66737e+07	3.82573e+07	Upregulated	1.62493	0.700379	5.08946e-06	0.000186558
Q8R5M8	Cadm1 Igsf4 Necl2 Ra175 Syncam SynCam1 Tslc1	14108000	1.95223e+07	Upregulated	1.57857	0.658619	0.00343125	0.0167152
Q8VCW8	Acsf2	4.27173e+06	6.13713e+06	Upregulated	1.62588	0.701224	6.19719e-05	0.000975839
Q8VDQ1	Ptgr2 Zadh1	0	2.64033e+06	Upregulated	2.62366	1.39158	0.0122522	0.0412589
Q8VEM8	Slc25a3	2.69503e+07	3.84943e+07	Upregulated	1.61814	0.694336	3.63978e-07	3.01428e-05
Q91VN4	Chchd6 Mic25	2.47383e+06	7216800	Upregulated	3.46332	1.79216	1.38735e-05	0.000352513
Q91VW3	Sh3bgrl3	6.04223e+07	7.59117e+07	Upregulated	1.42719	0.51318	0.00146462	0.00914772
Q91WS0	Cisd1 D10Ertd214e Zcd1	1.07373e+07	1.81263e+07	Upregulated	1.90882	0.932682	1.8254e-05	0.000443651
Q91YD9	Wasl	1.91333e+06	5066400	Upregulated	3.18411	1.67089	0.00923123	0.0342209
Q99J99	Mpst	1871400	4.67787e+06	Upregulated	2.72095	1.44411	0.0123427	0.0414795
Q99K48	Nono	2.10637e+07	2.87603e+07	Upregulated	1.55115	0.633341	0.000102866	0.00140638
Q99KX1	Mlf2	6424600	9.38667e+06	Upregulated	1.65853	0.729903	0.000217608	0.0022737
Q99LC3	Ndufa10	30716000	41436000	Upregulated	1.52609	0.609841	3.2627e-05	0.000630674
Q99LR1	Abhd12	0	3.61713e+06	Upregulated	3.59122	1.84448	0.00310702	0.0156471
Q99LS3	Psph	3.51417e+06	4.60593e+06	Upregulated	1.48256	0.568088	0.00621329	0.0261145
Q99LT0	Dpy30	2.55487e+06	1.54733e+07	Upregulated	6.24327	2.6423	0.00172372	0.0104168
Q99PL6	Ubxn6 Ubxd1 Ubxdc2	5598600	7057300	Upregulated	1.42399	0.509936	0.00387668	0.0185616
Q9CPQ1	Cox6c	1.14483e+07	2.03497e+07	Upregulated	2.01732	1.01244	2.51429e-06	0.000112439
Q9CPU0	Glo1	1.38627e+07	19672000	Upregulated	1.60686	0.68424	1.5197e-06	7.72283e-05
Q9CPW4	Arpc5	2.02503e+07	2.57427e+07	Upregulated	1.44938	0.535433	0.00191088	0.0112102
Q9CQ54	Ndufc2	6.58683e+06	8.52867e+06	Upregulated	1.46299	0.548923	0.00214099	0.0119295
Q9CQ69	Uqcrq	1.0142e+07	1.95863e+07	Upregulated	2.17036	1.11794	0.00025338	0.00257526
Q9CQ75	Ndufa2	2.28773e+07	3.07637e+07	Upregulated	1.53346	0.616791	0.00150314	0.00931033
Q9CQA3	Sdhb	1.56237e+07	22075000	Upregulated	1.59886	0.677043	0.0001044	0.00140638
Q9CQK7	Rwdd1 Dfrp2	0	845100	Upregulated	2.54885	1.34985	0.011566	0.0397371
Q9CR09	Ufc1	0	3.07577e+06	Upregulated	3.8662	1.95091	0.00684491	0.0277269
Q9CR57	Rpl14	3.66333e+06	5576400	Upregulated	1.70043	0.765897	0.000294485	0.00291357
Q9CR98	Fam136a	0	3.27653e+06	Upregulated	3.91086	1.96749	0.00108381	0.00732145
Q9CY58	Serbp1 Pairbp1	3229400	1.0757e+07	Upregulated	3.84863	1.94434	1.8012e-05	0.00044258
Q9CYZ2	Tpd52l2	4.43487e+06	5.99543e+06	Upregulated	1.51349	0.597878	0.00274577	0.0144121
Q9CZU6	Cs	83675000	122270000	Upregulated	1.65375	0.725743	4.16161e-07	3.15422e-05
Q9CZW4	Acsl3 Acs3 Facl3	907633	3652800	Upregulated	2.34091	1.22707	0.00239706	0.0130093
Q9CZY3	Ube2v1 Croc1	18781000	2.85717e+07	Upregulated	1.72584	0.787297	0.000113704	0.00150439
Q9D0J8	Ptms	3.12783e+07	5.82007e+07	Upregulated	2.13179	1.09207	0.000173088	0.00196459
Q9D0K2	Oxct1 Oxct Scot	27562000	35373000	Upregulated	1.45418	0.540209	7.40766e-06	0.000233289
Q9D0M3	Cyc1	1.58337e+07	20455000	Upregulated	1.46297	0.548898	3.09008e-05	0.00060609
Q9D1R9	Rpl34	775433	5.47667e+06	Upregulated	3.97394	1.99057	0.00209324	0.0118194
Q9D7P6	Iscu Nifun	3.46883e+06	4.68717e+06	Upregulated	1.50412	0.588924	0.00645441	0.0267756
Q9D855	Uqcrb	2.91257e+07	3.75693e+07	Upregulated	1.45821	0.5442	0.000332736	0.00322367
Q9D8T7	Slirp	0	2880700	Upregulated	2.82853	1.50005	0.00491453	0.0218033
Q9DB20	Atp5po Atp5o D12Wsu28e	5.66933e+07	7.28877e+07	Upregulated	1.45524	0.541253	7.30444e-07	4.41425e-05
Q9DCL9	Paics	6714700	8444400	Upregulated	1.42272	0.50865	4.40499e-05	0.000745563
Q9DCS9	Ndufb10	6378400	8.38497e+06	Upregulated	1.48596	0.571395	3.58025e-05	0.000661606
Q9DCX2	Atp5pd Atp5h	1.40887e+07	17708000	Upregulated	1.42116	0.507071	0.000438864	0.00401024
Q9DCZ4	Apoo Fam121b Mic23 Mic26	1.84143e+06	5.41237e+06	Upregulated	2.46231	1.30001	0.00999382	0.0360422
Q9ER35	Fn3k	569800	3463200	Upregulated	4.09878	2.03519	0.000618523	0.00499284
Q9ERD7	Tubb3	1.67663e+08	216910000	Upregulated	1.46689	0.55276	0.000155968	0.0018355
Q9JKC6	Cend1 Bm88	2.81523e+07	3.74933e+07	Upregulated	1.50914	0.593726	0.000122859	0.0015788
Q9QXB9	Drg2	2.01837e+06	3.07567e+06	Upregulated	1.72438	0.786081	1.48455e-05	0.000372973
Q9QXK3	Copg2	1.62137e+06	2.43357e+06	Upregulated	1.68064	0.749009	0.00136121	0.0086223
Q9R0U0	Srsf10 Fusip1 Nssr Sfrs13a Srsf13a	0	3150400	Upregulated	3.14634	1.65367	0.000334477	0.00322367
Q9WUC3	Ly6h	27188000	3.56363e+07	Upregulated	1.48359	0.569094	2.67834e-05	0.000559012
Q9WUL7	Arl3	5.03553e+06	7917300	Upregulated	1.80236	0.849886	0.000129646	0.0016016
Q9WUM5	Suclg1	2.85887e+07	41485000	Upregulated	1.64319	0.716503	1.35963e-05	0.000349441
Q9Z1P6	Ndufa7	5382600	1.14573e+07	Upregulated	2.45351	1.29485	7.56552e-06	0.000234951
F7BAB2	Tmem132b	6.20113e+06	1055400	Downregulated	0.245371	-2.02696	0.0029607	0.0152187
F8VQC1	Srp72	4.16303e+06	0	Downregulated	0.389076	-1.36188	0.000151925	0.00179738
O35136	Ncam2 Ocam Rncam	5.11223e+06	2982700	Downregulated	0.653896	-0.612867	0.000841194	0.00620763
O35682	Myadm Mug	5462700	0	Downregulated	0.317356	-1.65582	1.81634e-06	8.82901e-05
O35737	Hnrnph1 Hnrph Hnrph1	3.61237e+07	2.11587e+07	Downregulated	0.662529	-0.593943	1.37753e-06	7.16318e-05
O54724	Cavin1 Ptrf	3.21073e+06	577800	Downregulated	0.434349	-1.20307	0.00103574	0.00714791
O88910	Mpp3 Dlgh3	3.32173e+06	0	Downregulated	0.390699	-1.35587	0.00985402	0.0356531
P04925	Prnp Prn-p Prp	3.21233e+06	0	Downregulated	0.372357	-1.42524	4.25391e-05	0.000737345
P06837	Gap43 Basp2	8.94117e+07	5.26987e+07	Downregulated	0.66732	-0.583549	0.000210388	0.00223827
P09103	P4hb Pdia1	2.78207e+07	1.71033e+07	Downregulated	0.695633	-0.523602	0.000721862	0.0055658
P09405	Ncl Nuc	21016000	1.00743e+07	Downregulated	0.541758	-0.88428	1.86681e-06	8.88125e-05
P11438	Lamp1 Lamp-1	2859800	0	Downregulated	0.391911	-1.3514	0.00537657	0.0233891
P13020	Gsn Gsb	6.53433e+06	3749800	Downregulated	0.64931	-0.62302	0.000528626	0.00451148
P16546	Sptan1 Spna2 Spta2	1.61537e+08	1.00242e+08	Downregulated	0.702286	-0.509869	3.54673e-07	3.01428e-05
P20065	Tmsb4x Ptmb4 Tmsb4	6.90693e+07	20072000	Downregulated	0.329196	-1.60298	4.66212e-10	3.47483e-07
P23927	Cryab Crya2	1.34743e+07	7.25003e+06	Downregulated	0.59865	-0.740214	0.0121807	0.04108
P26645	Marcks Macs	1.44733e+07	7962200	Downregulated	0.623414	-0.681739	2.70006e-05	0.000559012
P26883	Fkbp1a Fkbp1	32768000	1.16552e+07	Downregulated	0.396124	-1.33597	5.74947e-06	0.000200872
P29341	Pabpc1 Pabp1	8.92943e+06	4587700	Downregulated	0.580786	-0.783921	1.65485e-06	8.22275e-05
P31786	Dbi	1.77587e+08	6.45643e+07	Downregulated	0.411007	-1.28277	1.0328e-09	5.77336e-07
P35762	Cd81 Tapa1	6.91543e+07	3.44043e+07	Downregulated	0.559549	-0.837663	3.70028e-05	0.000678183
P35802	Gpm6a M6a	4.81003e+07	2.42847e+07	Downregulated	0.568947	-0.813634	0.000596283	0.00484832
P45591	Cfl2	11735000	7056200	Downregulated	0.681463	-0.553293	0.000433903	0.00400601
P47941	Crkl Crkol	2.11133e+06	0	Downregulated	0.255729	-1.96731	0.000880792	0.00635306
P48036	Anxa5 Anx5	7.50393e+06	3013300	Downregulated	0.454118	-1.13886	3.58881e-07	3.01428e-05
P49312	Hnrnpa1 Fli-2 Hnrpa1 Tis	22791000	1.22983e+07	Downregulated	0.612193	-0.707943	2.36921e-05	0.000535105
P51880	Fabp7 Blbp	7.25147e+06	3.48397e+06	Downregulated	0.540808	-0.886812	2.66074e-05	0.000559012
P54728	Rad23b Mhr23b	8185900	3.54077e+06	Downregulated	0.489493	-1.03064	0.000164703	0.00189833
P55088	Aqp4	7295400	2.08577e+06	Downregulated	0.418233	-1.25762	4.91303e-05	0.000819816
P56375	Acyp2 Acyp	3302400	418500	Downregulated	0.290441	-1.78368	3.30004e-05	0.000630674
P56395	Cyb5a Cyb5	6.02317e+06	2.91527e+06	Downregulated	0.545892	-0.873312	2.35284e-05	0.000535105
P56959	Fus	25832000	13549000	Downregulated	0.593974	-0.751528	4.17066e-06	0.000158061
P57780	Actn4	14764000	7.73103e+06	Downregulated	0.59257	-0.754942	3.9561e-06	0.000152514
P60904	Dnajc5 Cspalpha	1.18347e+07	1.45077e+06	Downregulated	0.170111	-2.55545	0.000541725	0.00458824
P61264	Stx1b Stx1b1 Stx1b2	87811000	5.24597e+07	Downregulated	0.675924	-0.565066	2.97868e-06	0.000126223
P62259	Ywhae	2.22007e+08	6.53363e+07	Downregulated	0.33313	-1.58584	1.46063e-10	1.63299e-07
P62500	Tsc22d1 Kiaa1994 Tgfb1i4 Tilz1b Tsc22	11098100	2142500	Downregulated	0.209871	-2.25242	0.00290766	0.0150151
P62748	Hpcal1	5641600	1607500	Downregulated	0.440053	-1.18425	2.15262e-05	0.000501382
P62774	Mtpn Gcdp	25706000	11207000	Downregulated	0.492217	-1.02263	2.13553e-07	2.27383e-05
P62869	Elob Tceb2	1.06587e+07	5384900	Downregulated	0.571185	-0.807969	5.32546e-07	3.72116e-05
P62983	Rps27a Uba80 Ubcep1	1.66897e+07	9.86223e+06	Downregulated	0.668406	-0.581203	8.22759e-06	0.000248607
P62996	Tra2b Sfrs10 Silg41	4.20943e+06	0	Downregulated	0.340484	-1.55434	0.000151154	0.00179738
P63046	Sult4a1 Sultx3	3.64667e+06	2.21043e+06	Downregulated	0.689595	-0.53618	0.000179164	0.00199316
P68254	Ywhaq	196690000	1.0519e+08	Downregulated	0.603795	-0.727868	1.35771e-06	7.16318e-05
P70202	Lxn	1.20667e+07	5262800	Downregulated	0.490985	-1.02625	4.22051e-07	3.15422e-05
P70206	Plxna1 Kiaa4053	4.12637e+06	2.26787e+06	Downregulated	0.615858	-0.69933	7.74188e-05	0.00113887
P70296	Pebp1 Pbp Pebp	1.87927e+08	1.00032e+08	Downregulated	0.602558	-0.730828	6.51191e-07	4.16018e-05
P84075	Hpca	8.93893e+07	44763000	Downregulated	0.566818	-0.819044	4.79892e-07	3.46142e-05
P99027	Rplp2	43417000	2.38787e+07	Downregulated	0.622522	-0.683803	2.1134e-08	4.72556e-06
Q3THE2	Myl12b Mrlc2 Mylc2b	2.07083e+07	11415000	Downregulated	0.624117	-0.680111	6.44371e-07	4.16018e-05
Q56A07	Scn2b Gm183	6.11403e+06	3199300	Downregulated	0.589331	-0.76285	0.00106805	0.00730327
Q60631	Grb2	1.45487e+07	7.06973e+06	Downregulated	0.550616	-0.860882	6.32996e-06	0.000214451
Q61545	Ewsr1 Ews Ewsh	5.03937e+06	1.84513e+06	Downregulated	0.511142	-0.968205	0.00228469	0.0125353
Q61885	Mog	1.19823e+08	7.18357e+07	Downregulated	0.675512	-0.565947	0.000123892	0.00158299
Q63810	Ppp3r1 Cnb	1.42157e+08	7.20533e+07	Downregulated	0.57522	-0.797815	0.000181449	0.00199862
Q64010	Crk Crko	1.15857e+07	5166900	Downregulated	0.504556	-0.986914	3.07572e-08	5.57378e-06
Q6ZWM4	Lsm8	3486900	1.33667e+06	Downregulated	0.610868	-0.711066	0.000680383	0.00533802
Q6ZWY8	Tmsb10 Ptmb10	4.28007e+07	2.14897e+07	Downregulated	0.569078	-0.813301	1.08331e-06	6.05571e-05
Q791V5	Mtch2 Mimp	5609900	0	Downregulated	0.219119	-2.19021	0.00252933	0.0135952
Q7TPR4	Actn1	1.51737e+07	7314000	Downregulated	0.54487	-0.876017	8.81273e-09	2.81377e-06
Q80U49	Cep170b Kiaa0284	2.46707e+06	0	Downregulated	0.510072	-0.971228	0.000634791	0.00508743
Q80VP0	Tecpr1 Kiaa1358	4658800	2616200	Downregulated	0.633116	-0.659458	8.13785e-06	0.000248607
Q80W21	Gstm7	3.45077e+06	0	Downregulated	0.348228	-1.52189	0.000176176	0.00197954
Q8BGB7	Enoph1 Masa	6.70813e+06	1.36817e+06	Downregulated	0.242069	-2.04651	0.00539754	0.0234348
Q8BJY1	Psmd5 Kiaa0072	5.38367e+06	2.92267e+06	Downregulated	0.612585	-0.707019	0.000236161	0.00242228
Q8BYI9	Tnr	61231000	3.55843e+07	Downregulated	0.657624	-0.604665	2.04811e-07	2.27383e-05
Q8C460	Eri3 Pint1 Prnpip Prnpip1	6.10483e+06	0	Downregulated	0.206389	-2.27656	0.000191036	0.00207358
Q8CI32	Bag5	3345900	0	Downregulated	0.408395	-1.29196	0.000686923	0.00537049
Q8K298	Anln	1854700	0	Downregulated	0.506025	-0.982719	0.000819994	0.00611169
Q8VED9	Lgalsl Grpa Lgalsla	1.21133e+07	6.74583e+06	Downregulated	0.627928	-0.67133	1.71925e-05	0.000427138
Q8VHM5	Hnrnpr Hnrpr	1.04323e+07	6504400	Downregulated	0.705212	-0.503872	0.00050927	0.00441368
Q91VZ6	Smap1	8.81263e+06	3.95833e+06	Downregulated	0.508547	-0.975546	3.24057e-08	5.57378e-06
Q91XV3	Basp1 Nap22	2.79663e+08	1.49217e+08	Downregulated	0.605209	-0.724494	2.78702e-06	0.000122192
Q91YS8	Camk1	3.22463e+06	0	Downregulated	0.322038	-1.6347	0.00307552	0.0155585
Q99JG2	Gpr37l1 Etbrlp2	4177100	0	Downregulated	0.267245	-1.90376	0.000179171	0.00199316
Q99L43	Cds2	2.44963e+06	0	Downregulated	0.388159	-1.36528	9.23797e-05	0.00130429
Q9CPQ3	Tomm22 Tom22	3.47657e+06	531333	Downregulated	0.414382	-1.27097	5.95257e-05	0.000950844
Q9CPS6	Hint3 Hint4	7.45877e+06	4158200	Downregulated	0.635886	-0.653159	0.00299218	0.0153101
Q9CPV4	Glod4	1.36163e+07	7.49147e+06	Downregulated	0.622268	-0.684392	2.98805e-05	0.000596543
Q9CQ65	Mtap	4.29373e+06	0	Downregulated	0.310264	-1.68843	2.11858e-05	0.000500045
Q9CRB6	Tppp3	19571000	11513000	Downregulated	0.665728	-0.586996	4.23196e-07	3.15422e-05
Q9D0M5	Dynll2 Dlc2	1.06581e+07	5.40633e+06	Downregulated	0.571981	-0.805961	2.86087e-05	0.000581538
Q9D1T0	Lingo1 Lern1 Lrrn6a	2.61417e+07	14814000	Downregulated	0.640347	-0.643075	0.0131702	0.0437159
Q9DD18	Dtd1 Hars2	7.32113e+06	2.90633e+06	Downregulated	0.47443	-1.07573	0.0124766	0.0418257
Q9EPL8	Ipo7 Ranbp7	5148300	3.09247e+06	Downregulated	0.678564	-0.559444	0.000501709	0.00438211
Q9ERB0	Snap29	2841000	0	Downregulated	0.323841	-1.62664	0.000214566	0.00225244
Q9JJU8	Sh3bgrl	8.54093e+06	3.83513e+06	Downregulated	0.507798	-0.977675	2.35373e-06	0.000108115
Q9JJV2	Pfn2	2.08223e+07	10123300	Downregulated	0.550799	-0.860402	1.79762e-07	2.11551e-05
Q9JJY3	Smpd3	2.85273e+06	0	Downregulated	0.446649	-1.16279	0.0105635	0.0373142
Q9JKD3	Scamp5	9.40197e+06	4086900	Downregulated	0.489773	-1.02981	4.06191e-05	0.000715152
Q9JL62	Gltp	5.43763e+06	3.01143e+06	Downregulated	0.608646	-0.716324	0.0030432	0.0155002
Q9QZ88	Vps29	1.31237e+07	7.06557e+06	Downregulated	0.611454	-0.709684	2.36924e-06	0.000108115
Q9R0P9	Uchl1	161470000	53985000	Downregulated	0.378439	-1.40187	2.42073e-09	1.08255e-06
Q9R0Q7	Ptges3 Sid3177 Tebp	2.00633e+07	5.81133e+06	Downregulated	0.250733	-1.99578	0.0100767	0.0362097
Q9Z130	Hnrnpdl Hnrpdl Jktbp	6.66713e+06	3.88963e+06	Downregulated	0.656695	-0.606705	0.0012662	0.00820644
Q9Z1D1	Eif3g Eif3p42 Eif3s4	4.95677e+06	1052300	Downregulated	0.37596	-1.41135	0.00397419	0.0188669
Q9Z2X1	Hnrnpf Hnrpf	5.97137e+06	2922100	Downregulated	0.558161	-0.841246	0.000515652	0.00443461
A0A0A6YVU8	Adrm1b Gm9774	1117800	2482600	Non significant	1.78352	0.834727	0.0268281	0.0755209
A0A0U1RNF2	Lcmt1	4.05387e+06	4100800	Non significant	1.14988	0.201481	0.101149	0.197356
P83882	Rpl36a Rpl44	6.19613e+06	4.95857e+06	Non significant	0.860688	-0.216439	0.397244	0.537391
A0A571BF58	Neb	6.93727e+06	4.72897e+06	Non significant	0.776024	-0.365827	0.0212047	0.0626646
A2A432	Cul4b Kiaa0695	0	0	Non significant	1.14451	0.194727	0.666156	0.768242
A2A5R2	Arfgef2 Arfgep2 Big2	677200	2.01673e+06	Non significant	1.41477	0.500564	0.054814	0.12232
A2AAJ9	Obscn Gm878	113823000	4.41833e+07	Non significant	0.0500768	-4.31971	0.0740361	0.154692
A2ADY9	Ddi2	1954800	1803500	Non significant	0.974414	-0.0373926	0.938977	0.966861
A2AGT5	Ckap5	5.64407e+06	5.07833e+06	Non significant	1.01548	0.0221684	0.797584	0.870245
A2AJA9	Ajm1 Gm996	2.52687e+06	2.26427e+06	Non significant	1.01787	0.0255551	0.918717	0.955466
A2AJI0	Map7d1 Kiaa1187 Mtap7d1	2905800	2.75543e+06	Non significant	1.07601	0.105686	0.372864	0.513377
A2ALS5	Rap1gap Kiaa0474 Rap1ga1	5.56027e+06	5.69733e+06	Non significant	1.15669	0.210008	0.0295182	0.0809848
A2ALU4	Shroom2 Apxl	1.20277e+06	988467	Non significant	1.08521	0.117973	0.645804	0.752877
A2AN08	Ubr4 Kiaa0462 Zubr1	1.27633e+06	1230400	Non significant	0.894105	-0.161484	0.668407	0.768438
A2AP18	Plch2 Plcl4	3.38073e+06	2.85603e+06	Non significant	0.944037	-0.0830845	0.64568	0.752877
A2ASQ1	Agrn Agrin	1.14083e+06	501200	Non significant	0.800428	-0.321156	0.283588	0.415532
A2ASS6	Ttn	4546300	8419700	Non significant	2.27921	1.18853	0.178682	0.295512
A2AWA9	Rabgap1 Kiaa4104	4.97867e+06	4.26477e+06	Non significant	0.968069	-0.0468188	0.6325	0.743179
A2CG49	Kalrn	2.63993e+06	1.99303e+06	Non significant	0.856983	-0.222661	0.525299	0.653717
A2RSJ4	Bltp3b Kiaa0701 Ship164 Uhrf1bp1l	871500	2592500	Non significant	1.4368	0.522855	0.211659	0.335414
[truncated: 1,941 more rows]

## Sheet: CANRegress Vs CANReject
Gene Name	Alternate Gene Names	Mean LFQ intensity CANReject	Mean LFQ intensity CANRegress	CANRegress Vs CANReject	Fold change	Effect Size	p-Value	Adjusted p-Value
[truncated: 2,205 more rows]

[truncated: 2 more sheets: CANTumor Vs CANRegress, CRSTumor Vs CRSRegress]
